# Supplementary material for: LGR5 controls extracellular matrix production by stem cells in the developing intestine
Source: EMBO Rep. 2020 May 28;21(7):e49224. doi: 10.15252/embr.201949224 (PMC7332981; doi:10.15252/embr.201949224)
Supplement: Supplementary file 2 — Table EV1 [file EMBR-21-e49224-s002.xlsx]

## Sheet: Feuil1
TABLE EV1
	list of qPCR primers
	Gene	Forward primer	Reverse primer
	Ascl2	AAGCACACCTTGACTGGTACG	AAGTGGACGTTTGCACCTTCA
	Axin2	TGACTCTCCTTCCAGATCCCA	TGCCCACACTAGGCTGACA
	CD44	TCTGCCATCTAGCACTAAGAGC	GTCTGGGTATTGAAAGGTGTAGC
	Chga	TCCCCACTGCAGCATCCAGTTC	CCTTCAGACGGCAGAGCTTCGG
	Defa4	AGAGACTAAAACTGAGGAGCAGC	CGGCGGGGGCAGCAGTA
	Defa5	AGAGACTAAAACTGAGGAGCAGC	GCAGCAGAATACGAAAGT
	Gapdh	TTAGCCCCCCTGGCCAAGG	CTTACTCCTTGGAGGCCATG
	Hopx	GTGCCTGCGATCTTGGTGGCT	GCCTGACCTTACGTCTGTCCCG
	Lgr5 ex1	CCTACTCGAAGACTTACCCAGT	GCATTGGGGTGAATGATAGCA
	Lrig1	TGGACGCGCAGCCTAAACCTG	CGCCCAGTGATGGTATGGCTGT
	Lyz1	GAGACCGAAGCACCGACTATG	CGGTTTTGACATTGTGTTCGC
	Mmp7	ATGGCAGCTATGCAGCTCACCC	CCATATAACTTCTGAATGCCTGC
	Msi1	CGAGCTCGACTCCAAAACAAT	GGCTTTCTTGCATTCCACCA
	Muc2	ATGCCCACCTCCTCAAAGAC	GTAGTTTCCGTTGGAACAGTGAA
	Olfm4	CAGCTGCCTGGTTGCCTCCG	GGCAGGTCCCATGGCTGTCC
	Rpl13	CCCGTGGCGATTGTGAA	TCATTGTCCTTCTGTGCAGGTT
	Rspo1	GCCGCTGCGCCAGGTCTATC	TCCAAAGGGAGGTCCTGTCCTGC
	rspo2	TGAATGCCAGATGGTTTTGC	ATCTGCCGTGTTCTGGTTTC
	rspo3	AAGGCGCCAGCGAAGAATGCAT	GGGCTTACATGACAAACAGCCATTG
	rspo4	ACGGCAAGTGTGTGCACGACT	CGCACGTGGCCCCACATTTCTT
	Si	TTCAAGAAATCACAACATTCAATTTACTAG	CTAAAACTTTCTTTGACATTTGAGCAA
	Sox9	GAGCCGGATCTGAAGAGGGA	GCTTGACGTGTGGCTTGTTC
	Tert	TGAGAGCAGCAGCAGCCTGT	TAGGCTGGAGCCCTGGGGGA
	Tnfrsf19	ACTGCATTTGGACGATCCTGG	CCAAAGAATGTGAACTGTAAACACC
	Ywhaz	TGCAACGATCTACTGTCTCTTTTG	CGGTAGTAGTCACCCTTCATTTTCA
	Znrf3	GAACTTGACTGGCCTCCACCT	AAGAGGAAGCATGGTGAAAGCAC
	list of RNAscope probes
	gene	reference
	Axin2	400331
	Col1a1	319371
	Cxcl10	408921
	Lgr4	318321
	Lgr5	312171
	Rspo1	401991
	Rspo2	402001
	Rspo3	402011
	Rspo4	402021
	Wnt5a	316791
	Zeb2	436391
	list of primary antibodies
	Antigen	Manufacturer and catalog code	Validation/reference	Dilution	Species
	αBeta-catenin	BD Biosciences 610154	Mustata RC et al. (2011) [26]	1:100	Mouse
	αLysozyme	Dako Agilent A0099	Mustata RC et al. (2011) [26]	1:200	Rabbit
	αOlfm4	Cell Signaling 39141	Validated as per manufacturer website	1:200	Rabbit
	αRFP	Chromotek 5F8	Laurin M et al. (2019) doi: 10.7554/eLife.50226	1:1000	Rat
