# Supplementary material for: LGR5 controls extracellular matrix production by stem cells in the developing intestine
Source: EMBO Rep. 2020 May 28;21(7):e49224. doi: 10.15252/embr.201949224 (PMC7332981; doi:10.15252/embr.201949224)
Supplement: Supplementary file 3 — Dataset EV1 [file EMBR-21-e49224-s003.xlsx]

## Sheet: E16.5 KO vs E16.5 HE
Expanded View (EV) datasets
Dataset EV1: Genes differentially expressed in RNAseq analysis of E16.5 Lgr5-DTR KO vs. E16.5 Lgr5-DTR HE ISC precursors.
	Two independent pools of eGFP+ve ISC precursors from KO (E16.5 KO pool 1, n = 2 embryos and pool 2, n= 6 embryos) and HE (E16.5 HE pool 1 , n = 7 embryos and pool 2, n=8 embryos) were analyzed.
		Expression: count per 20 millions reads
Gene-ID	Gene-Name	E16.5 HE pool 1	E16.5 KO pool 1	E16.5 HE pool 2	E16.5 KO pool 2	HE	KO	FDR	AveExpr	P value
ENSMUSG00000074207	Adh1	2461	475	1776	517	0	-2.17523	1.06679e-14	6.08858	9.86303e-19
ENSMUSG00000084319	Tpt1-ps3	2979	1103	3542	1136	0	-1.62315	7.35646e-14	6.82701	2.04044e-17
ENSMUSG00000054422	Fabp1	9938	2773	6669	2240	0	-1.80974	7.35646e-14	8.13146	1.84051e-17
ENSMUSG00000032454	Rbp2	5001	1594	3683	890	0	-1.88836	5.77508e-10	7.1794	2.13575e-13
ENSMUSG00000032081	Apoc3	706	169	697	135	0	-2.28709	1.0989e-09	4.47792	5.07996e-13
ENSMUSG00000058624	Gda	1035	322	1009	286	0	-1.83025	9.26805e-09	5.10767	5.1413e-12
ENSMUSG00000052305	Hbb-bs	14217	3891	13529	5948	0	-1.57555	9.27525e-09	8.92712	6.00284e-12
ENSMUSG00000026354	Lct	3182	897	2059	874	0	-1.64634	9.43768e-09	6.5064	6.98053e-12
ENSMUSG00000074373	Gm10680	5299	1563	3098	1001	0	-1.79379	2.18776e-08	7.15159	2.0227e-11
ENSMUSG00000034855	Cxcl10	1928	261	979	382	0	-2.25627	2.18776e-08	5.53153	1.91106e-11
ENSMUSG00000081603	Gm14681	3637	2022	4449	1747	0	-1.18271	2.24321e-08	7.2581	2.28137e-11
ENSMUSG00000020676	Ccl11	816	100	394	96	0	-2.70573	3.97131e-08	4.20224	4.40604e-11
ENSMUSG00000069919	Hba-a1	2665	720	2089	1001	0	-1.54594	7.85926e-08	6.39078	9.44623e-11
ENSMUSG00000023057	Fabp2	12117	5860	12016	5654	0	-1.14882	1.63152e-07	8.84551	2.11181e-10
ENSMUSG00000073940	Hbb-bt	5706	1295	4954	2462	0	-1.58379	2.51884e-07	7.54539	3.7261e-10
ENSMUSG00000029269	Sult1b1	816	253	818	255	0	-1.76609	2.51884e-07	4.79988	3.69224e-10
ENSMUSG00000032080	Apoa4	8888	2704	4944	1541	0	-1.78686	4.17921e-07	7.87288	6.56866e-10
ENSMUSG00000029380	Cxcl1	7242	1149	2563	1263	0	-2.10404	1.17239e-06	7.31126	1.9511e-09
ENSMUSG00000015340	Cybb	675	16	253	56	0	-3.76167	1.20957e-06	3.71845	2.12481e-09
ENSMUSG00000037664	Cdkn1c	5910	2934	5196	3121	0	-0.956049	1.60293e-06	7.78889	2.96399e-09
ENSMUSG00000048126	Col6a3	3512	391	1594	771	0	-2.21457	2.33346e-06	6.3504	5.17781e-09
ENSMUSG00000018819	Lsp1	1035	123	485	191	0	-2.35424	2.33346e-06	4.58192	5.03627e-09
ENSMUSG00000038642	Ctss	941	85	475	175	0	-2.52332	2.33346e-06	4.45373	4.93211e-09
ENSMUSG00000028005	Gucy1b3	643	62	364	112	0	-2.61076	2.33346e-06	3.95154	4.76264e-09
ENSMUSG00000038587	Akap12	1866	215	777	358	0	-2.28478	2.44146e-06	5.38954	5.64317e-09
ENSMUSG00000029335	Bmp3	580	131	495	159	0	-1.96988	3.00773e-06	4.15437	7.23011e-09
ENSMUSG00000030022	Adamts9	1066	207	515	175	0	-2.13004	3.15244e-06	4.67758	8.16089e-09
ENSMUSG00000044220	Nkx2-3	377	39	293	48	0	-3.02196	3.15244e-06	3.31643	7.88488e-09
ENSMUSG00000022057	Adamdec1	5299	606	1978	1049	0	-2.21591	3.4017e-06	6.86089	9.12068e-09
ENSMUSG00000020460	Rps27a	5424	3041	4924	2811	0	-0.903665	4.31933e-06	7.70497	1.27791e-08
ENSMUSG00000027820	Mme	1239	475	989	350	0	-1.51495	4.31933e-06	5.30701	1.21422e-08
ENSMUSG00000092035	Peg10	549	62	374	112	0	-2.48513	4.31933e-06	3.84487	1.27533e-08
ENSMUSG00000070343	Gm10288	1160	544	1413	532	0	-1.33873	4.46011e-06	5.56203	1.3608e-08
ENSMUSG00000032083	Apoa1	3637	1471	2533	850	0	-1.4931	6.20625e-06	6.78022	1.95093e-08
ENSMUSG00000097451	Rian	1787	514	1221	636	0	-1.46749	6.5569e-06	5.75171	2.1824e-08
ENSMUSG00000002944	Cd36	675	184	555	191	0	-1.79401	6.5569e-06	4.3853	2.14488e-08
ENSMUSG00000029761	Cald1	2916	491	2492	1144	0	-1.80444	7.66339e-06	6.5149	2.62154e-08
ENSMUSG00000006403	Adamts4	1615	146	586	270	0	-2.48224	8.62714e-06	5.09434	3.03099e-08
ENSMUSG00000015405	Ace2	2289	950	1756	834	0	-1.2624	1.01366e-05	6.23578	3.65503e-08
ENSMUSG00000062078	Qk	1552	353	969	509	0	-1.62806	1.07664e-05	5.45647	3.98165e-08
ENSMUSG00000097836	Gm26903	675	77	273	88	0	-2.60134	1.28071e-05	3.86623	4.85475e-08
ENSMUSG00000040147	Maob	2555	1188	2139	1088	0	-1.1256	1.40789e-05	6.49181	5.46705e-08
ENSMUSG00000020053	Igf1	690	115	444	175	0	-2.04635	1.41061e-05	4.21592	5.608e-08
ENSMUSG00000074437	Defa29	173	1195	142	445	0	2.29558	1.56535e-05	4.61962	6.36792e-08
ENSMUSG00000027513	Pck1	1035	169	384	120	0	-2.37678	1.74993e-05	4.47941	7.28059e-08
ENSMUSG00000100755	Rps23-ps1	1584	751	1514	699	0	-1.17646	1.82044e-05	5.87729	7.74224e-08
ENSMUSG00000026043	Col3a1	13230	1326	6366	3423	0	-2.12332	1.86154e-05	8.30623	8.18107e-08
ENSMUSG00000039115	Itga9	972	138	444	199	0	-2.1503	1.86154e-05	4.51538	8.26126e-08
ENSMUSG00000064193	Gm4735	361	874	202	1152	0	1.76666	1.92507e-05	5.03039	8.72118e-08
ENSMUSG00000089635	Gm16559	533	115	424	143	0	-1.97063	2.01573e-05	3.98732	9.31827e-08
ENSMUSG00000018340	Anxa6	1364	215	747	382	0	-1.90123	2.93366e-05	5.13886	1.38329e-07
ENSMUSG00000058174	Gm5148	1584	759	1524	731	0	-1.14176	3.46737e-05	5.89266	1.66701e-07
ENSMUSG00000074800	Gm4149	769	261	787	326	0	-1.48651	4.39031e-05	4.79789	2.19191e-07
ENSMUSG00000003420	Fcgrt	1568	506	898	374	0	-1.5683	4.39031e-05	5.43952	2.16005e-07
ENSMUSG00000076236	Mir682	643	207	747	278	0	-1.59883	4.52991e-05	4.60702	2.30349e-07
ENSMUSG00000032050	Rdx	1129	215	848	413	0	-1.73342	5.30223e-05	5.08153	2.74524e-07
ENSMUSG00000039542	Ncam1	1427	123	767	350	0	-2.29144	5.40956e-05	5.12036	2.85082e-07
ENSMUSG00000028214	Gem	2555	184	1080	540	0	-2.40577	5.81268e-05	5.82867	3.11701e-07
ENSMUSG00000035041	Creb3l3	831	200	535	247	0	-1.69159	6.6078e-05	4.55956	3.60448e-07
ENSMUSG00000047730	Fcgbp	2994	6940	2634	4788	0	0.977029	7.76974e-05	7.77832	4.31014e-07
ENSMUSG00000022816	Fstl1	3010	330	1262	731	0	-2.08816	9.33131e-05	6.11662	5.26267e-07
ENSMUSG00000018593	Sparc	7869	728	3501	2057	0	-2.1077	0.00011115	7.52411	6.37139e-07
ENSMUSG00000069682	Gm10275	1725	912	1867	898	0	-1.06984	0.000114644	6.12396	6.82492e-07
ENSMUSG00000026193	Fn1	3809	636	2079	1295	0	-1.68743	0.000114644	6.66436	6.88968e-07
ENSMUSG00000026678	Rgs5	424	31	344	96	0	-2.67225	0.000114644	3.55453	6.80082e-07
ENSMUSG00000113555	AC110377.1	2038	920	1978	1104	0	-1.06905	0.000117538	6.285	7.17228e-07
ENSMUSG00000026712	Mrc1	392	23	233	56	0	-3.05881	0.000130197	3.21301	8.06511e-07
ENSMUSG00000020140	Lgr5	2085	1295	2502	1033	0	-1.06013	0.000147609	6.47945	9.28017e-07
ENSMUSG00000064373	Selenop	2728	1073	1665	699	0	-1.39205	0.000150751	6.31779	9.61706e-07
ENSMUSG00000027204	Fbn1	2320	276	1140	660	0	-1.96466	0.000166636	5.83721	1.07845e-06
ENSMUSG00000024598	Fbn2	2336	207	1019	564	0	-2.19959	0.000170609	5.74794	1.11994e-06
ENSMUSG00000045799	Gm9800	2493	1402	2291	1168	0	-0.978016	0.000173797	6.56718	1.173e-06
ENSMUSG00000022122	Ednrb	1725	215	858	493	0	-1.94572	0.000173797	5.42008	1.16131e-06
ENSMUSG00000026872	Zeb2	1787	169	939	493	0	-2.11977	0.000192076	5.4635	1.31413e-06
ENSMUSG00000046721	Rpl14-ps1	1019	475	929	398	0	-1.2393	0.000196548	5.19028	1.3629e-06
ENSMUSG00000015134	Aldh1a3	502	62	273	104	0	-2.30103	0.000201866	3.62368	1.41844e-06
ENSMUSG00000031740	Mmp2	580	77	303	128	0	-2.18518	0.000211151	3.83087	1.5032e-06
ENSMUSG00000032572	Col6a4	5173	552	1504	1033	0	-2.1539	0.000236936	6.74802	1.70867e-06
ENSMUSG00000096054	Syne1	847	223	586	302	0	-1.52849	0.000239216	4.66859	1.75795e-06
ENSMUSG00000019929	Dcn	1411	246	656	390	0	-1.77988	0.000239216	5.13501	1.79146e-06
ENSMUSG00000045871	Slitrk6	643	46	354	143	0	-2.47594	0.000239216	3.95692	1.78053e-06
ENSMUSG00000047501	Cldn4	1803	3646	1151	2994	0	1.08674	0.000240979	6.92269	1.84923e-06
ENSMUSG00000031375	Bgn	1270	131	364	207	0	-2.35232	0.000240979	4.68624	1.84491e-06
ENSMUSG00000021959	Lats2	361	54	354	104	0	-2.25562	0.000245359	3.51597	1.90552e-06
ENSMUSG00000029661	Col1a2	6615	514	2321	1477	0	-2.24428	0.000274161	7.15201	2.15456e-06
ENSMUSG00000042607	Asb4	1066	77	515	247	0	-2.36403	0.000275002	4.6369	2.18659e-06
ENSMUSG00000074934	Grem1	283	62	495	112	0	-2.23857	0.000283885	3.63988	2.30971e-06
ENSMUSG00000054263	Lifr	486	62	212	72	0	-2.45948	0.000283885	3.44833	2.30693e-06
ENSMUSG00000036334	Igsf10	753	100	303	151	0	-2.15174	0.000285811	4.09369	2.35181e-06
ENSMUSG00000019122	Ccl9	392	1509	424	818	0	1.42871	0.00029031	5.31072	2.41567e-06
ENSMUSG00000045763	Basp1	361	54	222	40	0	-2.71132	0.000315247	3.15488	2.65232e-06
ENSMUSG00000031616	Ednra	439	39	222	72	0	-2.65087	0.000316741	3.34261	2.69417e-06
ENSMUSG00000058427	Cxcl2	596	39	152	64	0	-2.93714	0.000357502	3.48365	3.07394e-06
ENSMUSG00000031673	Cdh11	1051	146	454	263	0	-1.95845	0.000408033	4.6402	3.55575e-06
ENSMUSG00000036446	Lum	863	77	434	215	0	-2.22864	0.000408033	4.37515	3.58387e-06
ENSMUSG00000018830	Myh11	3637	720	4338	2017	0	-1.62111	0.00041334	7.11771	3.6687e-06
ENSMUSG00000026042	Col5a2	1819	131	687	398	0	-2.32172	0.000418243	5.30668	3.75088e-06
ENSMUSG00000022095	Fam160b2	2226	1257	2089	1152	0	-0.922218	0.000424801	6.4375	3.84898e-06
ENSMUSG00000081406	Rps6-ps4	831	345	697	310	0	-1.30316	0.000444477	4.82222	4.06834e-06
ENSMUSG00000038178	Slc43a2	1129	537	919	342	0	-1.3024	0.000447409	5.24386	4.13655e-06
ENSMUSG00000032179	Bmp5	972	123	313	175	0	-2.18759	0.000450221	4.36909	4.20417e-06
ENSMUSG00000047907	Tshz2	1207	322	596	318	0	-1.57504	0.000467919	4.98711	4.4127e-06
ENSMUSG00000059921	Unc5c	439	62	243	88	0	-2.26308	0.000468883	3.44703	4.46514e-06
ENSMUSG00000022912	Pros1	408	62	273	96	0	-2.1859	0.000505376	3.45849	4.85939e-06
ENSMUSG00000001473	Tubb6	863	62	333	175	0	-2.41248	0.000543042	4.22805	5.27176e-06
ENSMUSG00000067870	Rpl31-ps8	706	230	747	350	0	-1.40448	0.000553371	4.7214	5.4232e-06
ENSMUSG00000086688	Gm11560	345	69	253	40	0	-2.53552	0.000579099	3.21566	5.72888e-06
ENSMUSG00000023885	Thbs2	1333	115	454	278	0	-2.26298	0.00061939	4.82998	6.18474e-06
ENSMUSG00000111282	AC116503.1	1944	644	949	318	0	-1.67129	0.000634683	5.64423	6.39612e-06
ENSMUSG00000081485	Gm12338	1113	544	1171	620	0	-1.05305	0.000728263	5.47725	7.40653e-06
ENSMUSG00000073490	Ifi207	502	62	273	120	0	-2.1681	0.000736375	3.64691	7.55711e-06
ENSMUSG00000000142	Axin2	2446	3853	1786	4098	0	0.828818	0.000762899	7.27079	7.97037e-06
ENSMUSG00000042436	Mfap4	737	62	303	159	0	-2.31185	0.000762899	4.04372	7.94364e-06
ENSMUSG00000022893	Adamts1	2650	475	1019	723	0	-1.69449	0.000773761	5.98104	8.22693e-06
ENSMUSG00000046743	Fat4	2744	330	979	691	0	-1.9453	0.000773761	5.94673	8.22599e-06
ENSMUSG00000042684	Npl	800	192	384	191	0	-1.70874	0.000791295	4.35005	8.48652e-06
ENSMUSG00000030435	U2af2	1819	3156	1766	3320	0	0.772124	0.000885981	6.99561	9.64264e-06
ENSMUSG00000021190	Lgmn	1129	429	888	532	0	-1.14991	0.000885981	5.26754	9.89245e-06
ENSMUSG00000022371	Col14a1	3292	437	1786	1160	0	-1.74721	0.000885981	6.4371	9.8186e-06
ENSMUSG00000052516	Robo2	502	77	283	128	0	-2.01551	0.000885981	3.69421	9.91159e-06
ENSMUSG00000069917	Hba-a2	706	77	434	215	0	-2.04254	0.000885981	4.22424	9.72868e-06
ENSMUSG00000047250	Ptgs1	330	77	293	72	0	-2.14329	0.000913636	3.33882	1.03054e-05
ENSMUSG00000086583	Gm15500	5894	3983	6770	4169	0	-0.716463	0.000943923	8.06421	1.07885e-05
ENSMUSG00000005397	Nid1	1803	307	939	636	0	-1.61876	0.000943923	5.57975	1.08216e-05
ENSMUSG00000028464	Tpm2	1176	246	939	540	0	-1.50674	0.000954659	5.23424	1.11212e-05
ENSMUSG00000051855	Mest	1317	253	1090	612	0	-1.55492	0.000954659	5.40804	1.10407e-05
ENSMUSG00000024620	Pdgfrb	753	138	354	199	0	-1.79519	0.00098244	4.23372	1.15357e-05
ENSMUSG00000004044	Cavin1	518	85	364	167	0	-1.88564	0.000984106	3.88788	1.16486e-05
ENSMUSG00000067818	Myl9	910	115	1110	413	0	-2.01309	0.000984106	5.05252	1.17372e-05
ENSMUSG00000020077	Srgn	439	31	283	104	0	-2.49501	0.00104602	3.49134	1.25724e-05
ENSMUSG00000024610	Cd74	643	62	333	167	0	-2.16889	0.00105838	3.97747	1.28187e-05
ENSMUSG00000021565	Slc6a19	408	161	495	167	0	-1.5413	0.00113693	4.00194	1.38752e-05
ENSMUSG00000062611	Rps3a2	627	238	737	334	0	-1.33355	0.00118138	4.65028	1.45269e-05
ENSMUSG00000074743	Thbd	361	16	233	64	0	-2.96634	0.00125906	3.15042	1.55986e-05
ENSMUSG00000084416	Rpl10a-ps1	1019	422	1050	588	0	-1.11457	0.00128922	5.31523	1.60914e-05
ENSMUSG00000022836	Mylk	2791	828	2926	1747	0	-1.22963	0.00144207	6.74412	1.81325e-05
ENSMUSG00000031523	Dlc1	847	169	434	263	0	-1.64751	0.00145518	4.47775	1.8432e-05
ENSMUSG00000029553	Tfec	972	529	949	429	0	-1.08525	0.00148036	5.21771	1.88877e-05
ENSMUSG00000033420	Antxr1	533	69	293	143	0	-2.03999	0.00156312	3.76238	2.00882e-05
ENSMUSG00000062353	Gm15772	4562	3202	5055	3192	0	-0.669964	0.00162047	7.68506	2.12746e-05
ENSMUSG00000034951	Cog7	1223	659	1070	532	0	-1.02662	0.00162047	5.49154	2.11431e-05
ENSMUSG00000031486	Adgra2	377	39	253	88	0	-2.38724	0.00162047	3.31294	2.12718e-05
ENSMUSG00000001506	Col1a1	8700	697	3088	2279	0	-2.06377	0.00180855	7.58455	2.39111e-05
ENSMUSG00000038591	Colec10	925	100	495	286	0	-1.95692	0.00185532	4.55693	2.48459e-05
ENSMUSG00000026395	Ptprc	627	54	354	175	0	-2.17585	0.00185532	3.98354	2.50441e-05
ENSMUSG00000043004	Gng2	345	31	172	48	0	-2.78625	0.00185532	2.97361	2.49294e-05
ENSMUSG00000036103	Colec12	424	62	233	96	0	-2.13414	0.0018914	3.41656	2.57059e-05
ENSMUSG00000022780	Meltf	1458	567	797	358	0	-1.36778	0.0019071	5.36394	2.60957e-05
ENSMUSG00000084106	Gm6136	424	184	515	183	0	-1.43583	0.0019292	4.08568	2.65765e-05
ENSMUSG00000041164	Zmiz2	424	843	374	985	0	1.1149	0.00220404	5.05734	3.07444e-05
ENSMUSG00000021702	Thbs4	377	62	233	80	0	-2.18134	0.00220404	3.30175	3.07702e-05
ENSMUSG00000090674	Gm17082	1207	682	1201	652	0	-0.933184	0.00221059	5.59341	3.1066e-05
ENSMUSG00000016256	Ctsz	3496	2137	3077	2105	0	-0.712934	0.00229641	7.11992	3.24844e-05
ENSMUSG00000058603	Rpl28-ps1	377	131	354	120	0	-1.62254	0.00241466	3.67867	3.43803e-05
ENSMUSG00000021477	Ctsl	3088	1410	2109	1509	0	-0.913075	0.00248946	6.70874	3.61358e-05
ENSMUSG00000088609	Gm24187	1615	843	2724	1223	0	-1.15045	0.00248946	6.3707	3.58145e-05
ENSMUSG00000062980	Cped1	627	77	263	151	0	-2.0429	0.00248946	3.86884	3.6097e-05
ENSMUSG00000080776	Gm12174	596	215	465	231	0	-1.33074	0.00252723	4.29012	3.69177e-05
ENSMUSG00000021614	Vcan	894	177	616	374	0	-1.5331	0.00270516	4.74266	3.9767e-05
ENSMUSG00000035783	Acta2	1709	230	1736	834	0	-1.77256	0.0027639	5.87221	4.0886e-05
ENSMUSG00000050052	Tdrp	737	184	303	143	0	-1.75026	0.00278403	4.15421	4.14412e-05
ENSMUSG00000102070	Gm28661	486	92	273	135	0	-1.82035	0.00280015	3.68666	4.19401e-05
ENSMUSG00000026728	Vim	1725	246	848	604	0	-1.67632	0.00281805	5.47423	4.24688e-05
ENSMUSG00000046841	Ckap4	1004	223	565	374	0	-1.47335	0.00285944	4.81335	4.33569e-05
ENSMUSG00000061414	Cracr2a	236	851	253	493	0	1.37553	0.00312781	4.53648	4.77153e-05
ENSMUSG00000002985	Apoe	1223	215	404	286	0	-1.77915	0.00321453	4.79079	4.93354e-05
ENSMUSG00000023913	Pla2g7	455	54	233	112	0	-2.12875	0.00327122	3.48357	5.0508e-05
ENSMUSG00000026737	Pip4k2a	408	123	364	151	0	-1.5741	0.00329552	3.76888	5.11878e-05
ENSMUSG00000100862	Gm10925	549	192	666	310	0	-1.35455	0.00348463	4.4781	5.44473e-05
ENSMUSG00000066538	Gm6254	1223	713	1251	699	0	-0.890153	0.00359781	5.64727	5.65485e-05
ENSMUSG00000064213	Defa24	784	2084	727	1255	0	1.06122	0.00360413	5.93955	5.69809e-05
ENSMUSG00000091537	Tma7	2712	1839	3542	2033	0	-0.772473	0.0036461	7.02592	5.79815e-05
ENSMUSG00000100220	Gm29331	565	1034	454	1112	0	0.993414	0.00365186	5.32713	5.84108e-05
ENSMUSG00000019850	Tnfaip3	2164	682	969	667	0	-1.2967	0.00365556	5.8577	5.8808e-05
ENSMUSG00000034842	Art3	502	62	212	112	0	-2.11478	0.00374232	3.53929	6.05498e-05
ENSMUSG00000056718	Gm13199	95	299	51	350	0	2.06975	0.00379482	3.33578	6.17815e-05
ENSMUSG00000061330	Gm11361	314	108	424	143	0	-1.63529	0.00379482	3.68922	6.21008e-05
ENSMUSG00000058571	Gpc6	1301	337	707	509	0	-1.32674	0.00387998	5.20853	6.38533e-05
ENSMUSG00000036943	Rab8b	1254	674	1201	731	0	-0.885919	0.00395395	5.63766	6.54361e-05
ENSMUSG00000031342	Gpm6b	283	46	253	72	0	-2.26091	0.00415119	3.10287	6.90841e-05
ENSMUSG00000020899	Pfas	1066	1777	979	2176	0	0.870243	0.00424717	6.24928	7.14668e-05
ENSMUSG00000069833	Ahnak	3950	1080	1504	1160	0	-1.36465	0.00424717	6.63722	7.13456e-05
ENSMUSG00000050299	Gm9843	345	77	344	135	0	-1.77884	0.00426034	3.55726	7.20824e-05
ENSMUSG00000025194	Abcc2	1207	422	687	445	0	-1.20807	0.00461061	5.15919	7.8435e-05
ENSMUSG00000083563	Gm13340	1192	261	515	374	0	-1.50639	0.00488046	4.92595	8.34767e-05
ENSMUSG00000092812	Gm23634	298	697	323	723	0	1.11192	0.00494315	4.69494	8.5119e-05
ENSMUSG00000031548	Sfrp1	1082	77	616	342	0	-2.09564	0.00494315	4.78671	8.59202e-05
ENSMUSG00000079293	Clec7a	330	23	101	24	0	-3.27095	0.00494315	2.66138	8.56628e-05
ENSMUSG00000051343	Rab11fip5	345	115	323	112	0	-1.63724	0.00495231	3.546	8.65373e-05
ENSMUSG00000025492	Ifitm3	1066	261	656	453	0	-1.34938	0.0051951	4.98102	9.17403e-05
ENSMUSG00000042284	Itga1	502	154	465	239	0	-1.37834	0.0051951	4.14358	9.16611e-05
ENSMUSG00000020241	Col6a2	3135	315	1191	937	0	-1.86681	0.00521218	6.17955	9.25239e-05
ENSMUSG00000089929	Bcl2a1b	502	16	192	88	0	-2.81267	0.00531303	3.39123	9.48053e-05
ENSMUSG00000069515	Lyz1	330	966	152	540	0	1.56034	0.00555803	4.65102	9.96909e-05
ENSMUSG00000037712	Fermt2	1631	184	687	517	0	-1.80341	0.00558035	5.2947	0.000100607
ENSMUSG00000100131	Gm28439	408	115	303	135	0	-1.58763	0.00562983	3.64755	0.00010202
ENSMUSG00000022354	Ndufb9	4233	3217	5236	3177	0	-0.647613	0.0056981	7.67136	0.000103784
ENSMUSG00000091345	Col6a5	925	115	202	151	0	-2.1623	0.00582029	4.1852	0.000106547
ENSMUSG00000039515	Ptpa	800	1617	929	1692	0	0.855391	0.00583319	5.99793	0.000107323
ENSMUSG00000024014	Pim1	1113	230	404	294	0	-1.61356	0.00585179	4.72912	0.000108206
ENSMUSG00000064357	mt-Atp6	596	230	666	342	0	-1.22128	0.00615243	4.57129	0.000114334
ENSMUSG00000027712	Anxa5	1443	567	828	556	0	-1.09698	0.00635578	5.45492	0.000118701
ENSMUSG00000029309	Sparcl1	1490	238	808	596	0	-1.54062	0.00639996	5.34497	0.000120288
ENSMUSG00000026674	Ddr2	565	85	404	223	0	-1.73136	0.00639996	4.05704	0.000120709
ENSMUSG00000044433	Camsap3	471	881	515	1184	0	0.986045	0.00676328	5.27487	0.000128187
ENSMUSG00000111394	AC160637.1	502	943	414	977	0	0.98648	0.00703079	5.16925	0.000133907
ENSMUSG00000015478	Rnf5	863	1609	858	1604	0	0.819464	0.00703668	5.96825	0.00013467
ENSMUSG00000082536	Gm13456	1019	567	969	556	0	-0.904976	0.00728021	5.32722	0.000140004
ENSMUSG00000028369	Svep1	863	54	323	215	0	-2.2171	0.00743601	4.24864	0.000143688
ENSMUSG00000093264	Gm23419	6741	9505	4843	11847	0	0.801753	0.00748611	8.70559	0.000145348
ENSMUSG00000110275	Gm5905	502	200	434	215	0	-1.2538	0.00769421	4.1324	0.0001501
ENSMUSG00000087457	Gm7799	518	261	505	207	0	-1.20952	0.00777387	4.27318	0.000152372
ENSMUSG00000019066	Rab3d	298	636	263	652	0	1.11768	0.00777511	4.55297	0.000153116
ENSMUSG00000026358	Rgs1	424	54	253	128	0	-1.97262	0.0078427	3.49075	0.000155897
ENSMUSG00000004631	Sgce	377	31	152	64	0	-2.55332	0.0078427	3.03789	0.000155238
ENSMUSG00000085944	1700003D09Rik	502	927	303	930	0	1.12456	0.00790716	5.07651	0.000157909
ENSMUSG00000091705	H2-Q2	1035	544	1009	620	0	-0.892907	0.00797702	5.37142	0.000160042
ENSMUSG00000019846	Lama4	1427	154	636	469	0	-1.80523	0.00798335	5.12654	0.000160907
ENSMUSG00000000530	Acvrl1	424	77	172	64	0	-2.15922	0.00816334	3.27256	0.000165289
ENSMUSG00000107176	Gm9794	1301	912	1877	874	0	-0.912511	0.00819723	6.00015	0.000166734
ENSMUSG00000045954	Cavin2	236	54	303	80	0	-2.08601	0.00826356	3.14244	0.000168847
ENSMUSG00000035202	Lars2	1991	2758	1605	3772	0	0.780442	0.00831522	7.00529	0.000170671
ENSMUSG00000105359	Rpl21-ps10	565	299	545	207	0	-1.21505	0.00865927	4.38874	0.000179028
ENSMUSG00000031207	Msn	753	92	465	286	0	-1.76559	0.00865927	4.37763	0.000179334
ENSMUSG00000040048	Ndufb10	1349	820	1403	834	0	-0.815488	0.00902703	5.82722	0.000187785
ENSMUSG00000040488	Ltbp4	784	85	323	231	0	-1.88634	0.00932936	4.21386	0.000194937
ENSMUSG00000050315	Synpo2	753	154	747	413	0	-1.48164	0.00957021	4.74646	0.000201739
ENSMUSG00000034205	Loxl2	518	85	212	128	0	-1.85582	0.00957021	3.62312	0.000201668
ENSMUSG00000083621	Gm14586	502	238	616	286	0	-1.17349	0.0095903	4.41167	0.000203049
ENSMUSG00000097817	Gm26810	314	613	222	652	0	1.15752	0.00974616	4.51483	0.00020725
ENSMUSG00000082901	Gm14323	1396	782	1655	993	0	-0.861797	0.00984641	5.9592	0.000211533
ENSMUSG00000030878	Cdr2	1380	697	1009	660	0	-0.897139	0.00984641	5.59449	0.000210901
ENSMUSG00000043953	Ccrl2	471	46	283	151	0	-2.01314	0.00984641	3.63692	0.000212607
ENSMUSG00000004837	Grap	236	23	111	8	0	-3.55726	0.00984641	2.32875	0.000213023
ENSMUSG00000046805	Mpeg1	627	115	273	183	0	-1.67363	0.0100053	3.96458	0.000217386
ENSMUSG00000095597	Gm6472	2023	1241	2139	1398	0	-0.737999	0.010716	6.45176	0.00023481
ENSMUSG00000037852	Cpe	565	207	485	278	0	-1.19422	0.010716	4.31523	0.000233951
ENSMUSG00000006456	Rbm14	643	1203	626	1192	0	0.835072	0.0109027	5.53958	0.000239908
ENSMUSG00000038991	Txndc5	392	950	444	810	0	0.992224	0.0110342	5.04164	0.000244772
ENSMUSG00000096544	Gm4617	2070	1057	1665	1199	0	-0.80803	0.0110342	6.26994	0.000245863
ENSMUSG00000113471	CT030657.2	283	108	414	143	0	-1.55284	0.0110342	3.62777	0.000245602
ENSMUSG00000084899	Gm15344	2759	2022	2785	1636	0	-0.681556	0.0117771	6.88643	0.000263504
ENSMUSG00000019849	Prep	1129	2153	1403	2398	0	0.765059	0.0121168	6.48999	0.000272224
ENSMUSG00000031239	Itm2a	706	161	475	318	0	-1.38073	0.0123801	4.43004	0.000279284
ENSMUSG00000114003	AC124744.2	518	154	384	223	0	-1.33809	0.0124847	4.05498	0.000282798
ENSMUSG00000019817	Plagl1	4640	2497	3824	3169	0	-0.659412	0.0127605	7.505	0.000290226
ENSMUSG00000083619	Gm14414	1380	789	1665	1001	0	-0.84682	0.0127642	5.96169	0.000291489
ENSMUSG00000031503	Col4a2	1490	108	596	445	0	-1.99249	0.0128242	5.10293	0.000294045
ENSMUSG00000001119	Col6a1	4139	399	1231	1168	0	-1.855	0.0128964	6.49367	0.000296894
ENSMUSG00000040852	Plekhh2	471	138	253	120	0	-1.56918	0.0129372	3.67812	0.00029903
ENSMUSG00000026768	Itga8	392	23	192	88	0	-2.47062	0.0132478	3.19149	0.000307433
ENSMUSG00000026837	Col5a1	2587	177	898	739	0	-2.00498	0.0139603	5.83946	0.000325258
ENSMUSG00000031633	Slc25a4	3026	2153	3693	2406	0	-0.640283	0.0142053	7.17953	0.00033228
ENSMUSG00000040808	S100g	675	383	717	358	0	-0.990663	0.0144117	4.78527	0.000338439
ENSMUSG00000040990	Sh3kbp1	361	131	273	88	0	-1.6146	0.0148272	3.47674	0.00034957
ENSMUSG00000031444	F10	251	31	122	16	0	-3.06431	0.0151134	2.47635	0.000357714
ENSMUSG00000028527	Ak4	455	973	465	866	0	0.917589	0.0152398	5.1302	0.000362743
ENSMUSG00000006418	Rnf114	2054	3447	1524	2819	0	0.72664	0.0152398	6.9643	0.000365241
ENSMUSG00000035356	Nfkbiz	2838	1188	1524	1184	0	-0.959955	0.0152398	6.44022	0.000366342
ENSMUSG00000081400	Gm13680	392	207	495	191	0	-1.23695	0.0152398	4.0602	0.000364028
ENSMUSG00000113061	AL607105.1	627	391	687	270	0	-1.07308	0.0153352	4.67533	0.000370053
ENSMUSG00000020275	Rel	1505	437	616	493	0	-1.27001	0.0155145	5.30372	0.000375813
ENSMUSG00000024503	Spink1	706	345	555	294	0	-1.06194	0.015592	4.61976	0.000379132
ENSMUSG00000036109	Mbnl3	627	1624	1030	1708	0	0.926768	0.0156345	5.98297	0.000383283
ENSMUSG00000022956	Atp5o	5001	3677	6175	4098	0	-0.60426	0.0156345	7.92742	0.000385948
ENSMUSG00000083061	Gm12191	251	123	525	151	0	-1.5815	0.0156345	3.7744	0.000385132
ENSMUSG00000033544	Angptl1	612	100	192	135	0	-1.85372	0.0156345	3.76196	0.000383288
ENSMUSG00000029273	Sult1d1	847	552	989	493	0	-0.894323	0.0156792	5.21644	0.000388501
ENSMUSG00000078974	Sec61g	675	391	808	405	0	-0.978458	0.0160604	4.88043	0.000401584
ENSMUSG00000112697	AC172027.4	314	85	374	159	0	-1.57397	0.0160604	3.60384	0.0004024
ENSMUSG00000112740	AC172027.5	314	85	374	159	0	-1.57397	0.0160604	3.60384	0.000402153
ENSMUSG00000112825	AC152949.2	863	652	1181	326	0	-1.14629	0.0161725	5.28777	0.000406704
ENSMUSG00000003873	Bax	157	468	222	477	0	1.23654	0.016725	4.07252	0.000422146
ENSMUSG00000053007	Creb5	627	123	152	72	0	-2.07932	0.0169158	3.67083	0.000428524
ENSMUSG00000098557	Kctd12	800	223	424	310	0	-1.27921	0.0173707	4.51026	0.000441656
ENSMUSG00000031642	Sh3rf1	863	1417	767	1525	0	0.770932	0.0181473	5.85928	0.000463078
ENSMUSG00000097660	Gm26762	565	858	313	1136	0	1.10284	0.018327	5.18651	0.000469359
ENSMUSG00000031502	Col4a1	2932	299	1292	1072	0	-1.70102	0.0188249	6.18246	0.00048385
ENSMUSG00000022206	Npr3	251	46	202	56	0	-2.22868	0.0188392	2.86834	0.00048596
ENSMUSG00000031099	Smarca1	455	161	616	302	0	-1.28881	0.0195112	4.31561	0.000506599
ENSMUSG00000036256	Igfbp7	345	85	313	151	0	-1.55786	0.0195112	3.54405	0.000506902
ENSMUSG00000032637	Atxn2l	1584	2490	1665	2915	0	0.653608	0.0196028	6.78021	0.000511095
ENSMUSG00000040998	Npnt	596	215	485	302	0	-1.14393	0.0205001	4.37247	0.000536384
ENSMUSG00000036781	Rps27l	2493	1747	3289	2041	0	-0.690747	0.020645	6.9435	0.00054781
ENSMUSG00000049804	Armcx4	737	284	495	326	0	-1.09454	0.020645	4.57588	0.000546356
ENSMUSG00000082029	H3f3c	314	54	212	88	0	-1.96706	0.020645	3.13092	0.000543997
ENSMUSG00000025508	Rplp2	9107	6595	10765	6996	0	-0.629007	0.0217074	8.74774	0.000580015
ENSMUSG00000020120	Plek	439	62	152	88	0	-2.05652	0.0219636	3.27977	0.000588891
ENSMUSG00000001415	Smg5	565	996	515	1025	0	0.822863	0.0222403	5.29974	0.000600421
ENSMUSG00000020097	Sgpl1	2634	1816	2462	1676	0	-0.626621	0.0222403	6.78631	0.000598927
ENSMUSG00000024511	Rab27b	267	697	313	564	0	1.03842	0.0223673	4.54719	0.000607987
ENSMUSG00000024427	Spry4	424	69	202	120	0	-1.80604	0.0223673	3.41393	0.000607177
ENSMUSG00000001348	Acp5	596	253	404	223	0	-1.15201	0.0229635	4.2581	0.000626315
ENSMUSG00000002279	Lmf1	204	460	192	469	0	1.14863	0.0231043	4.07457	0.000632293
ENSMUSG00000029231	Pdgfra	1458	230	939	707	0	-1.43303	0.0231433	5.43395	0.0006355
ENSMUSG00000096976	Gm26882	769	1303	717	1374	0	0.768124	0.0238352	5.72434	0.00066111
ENSMUSG00000028525	Pde4b	580	131	273	191	0	-1.48485	0.0238352	3.93486	0.00065994
ENSMUSG00000060098	Prmt7	502	958	626	1215	0	0.865361	0.0242095	5.38953	0.000676399
ENSMUSG00000032122	Slc37a2	439	154	253	56	0	-1.80284	0.0242095	3.55813	0.000675745
ENSMUSG00000042812	Foxf1	549	46	192	143	0	-2.04788	0.0242095	3.6052	0.000678205
ENSMUSG00000074826	Gm10767	1834	1310	2321	1374	0	-0.711377	0.0242508	6.45936	0.000681604
ENSMUSG00000033538	Casp4	345	77	283	143	0	-1.59162	0.0245433	3.4688	0.000696635
ENSMUSG00000021835	Bmp4	377	46	152	80	0	-2.14724	0.0245433	3.1043	0.000695354
ENSMUSG00000102644	Thap6	283	728	263	493	0	1.07853	0.0245877	4.48748	0.000704715
ENSMUSG00000002992	Apoc2	314	123	273	64	0	-1.73178	0.0245877	3.33867	0.000703452
ENSMUSG00000109350	Gm44805	314	123	273	64	0	-1.73178	0.0245877	3.33867	0.000703974
ENSMUSG00000026574	Dpt	314	16	31	8	0	-3.914	0.0248575	2.29579	0.000714745
ENSMUSG00000021025	Nfkbia	3088	1425	1756	1406	0	-0.856001	0.0249999	6.6274	0.000721152
ENSMUSG00000028024	Enpep	1787	1134	1594	1025	0	-0.728425	0.0252589	6.15588	0.000733293
ENSMUSG00000032000	Birc3	1207	544	727	509	0	-0.958232	0.0252589	5.2693	0.000731728
ENSMUSG00000032245	Cln6	596	920	475	1136	0	0.860221	0.025323	5.31164	0.000739621
ENSMUSG00000018339	Gpx3	643	207	313	199	0	-1.31623	0.025323	4.14464	0.000739837
ENSMUSG00000027876	Reg4	549	1241	313	747	0	1.12275	0.0270784	5.17365	0.000796128
ENSMUSG00000020300	Cpeb4	1129	621	787	421	0	-0.960786	0.0270784	5.25497	0.000795225
ENSMUSG00000002580	Mien1	2571	2045	3178	1898	0	-0.625305	0.0270977	6.96062	0.000805818
ENSMUSG00000035493	Tgfbi	1066	200	606	485	0	-1.36581	0.0270977	4.93402	0.000801048
ENSMUSG00000024140	Epas1	596	62	182	151	0	-1.94644	0.0270977	3.69529	0.000806718
ENSMUSG00000032528	Vipr1	831	1517	707	1263	0	0.772286	0.0279492	5.77648	0.000834651
ENSMUSG00000030214	Plbd1	1051	506	838	604	0	-0.84754	0.02819	5.27394	0.000844449
ENSMUSG00000042834	Nrep	1928	943	1726	1311	0	-0.777096	0.0284084	6.24967	0.000856244
ENSMUSG00000036853	Mcoln3	533	238	434	247	0	-1.07615	0.0284084	4.23383	0.000854064
ENSMUSG00000039959	Hip1	408	46	202	120	0	-1.95465	0.0291548	3.34525	0.000881437
ENSMUSG00000031387	Renbp	1066	529	656	294	0	-1.14764	0.0294586	5.04069	0.000893346
ENSMUSG00000024937	Ehbp1l1	565	261	414	223	0	-1.09745	0.029625	4.24474	0.000901129
ENSMUSG00000027750	Postn	816	177	313	263	0	-1.43898	0.0299667	4.34946	0.000914296
ENSMUSG00000022994	Adcy6	2508	3577	1897	3510	0	0.604828	0.0303039	7.18937	0.000930465
ENSMUSG00000110790	AC159314.1	392	77	212	120	0	-1.69499	0.0303039	3.38808	0.000935368
ENSMUSG00000019899	Lama2	377	54	111	48	0	-2.33687	0.0303039	2.95619	0.000934991
ENSMUSG00000110575	6330537M06Rik	110	253	122	429	0	1.47506	0.0313055	3.54077	0.000969613
ENSMUSG00000025059	Gk	1301	636	959	723	0	-0.814421	0.0314782	5.54398	0.000977872
ENSMUSG00000062933	Gm10123	565	292	929	445	0	-1.09909	0.0316441	4.85162	0.00098992
ENSMUSG00000067586	S1pr3	565	8	273	128	0	-2.69719	0.0316441	3.67617	0.000994723
ENSMUSG00000030220	Arhgdib	330	8	162	64	0	-2.84506	0.0316441	2.89557	0.00099473
ENSMUSG00000052565	Hist1h1d	1254	789	1443	914	0	-0.74388	0.0318797	5.82448	0.00100508
ENSMUSG00000026672	Optn	784	475	676	278	0	-1.03759	0.0318934	4.83834	0.00100846
ENSMUSG00000033910	Gucy1a3	439	62	192	128	0	-1.80947	0.0320203	3.42455	0.00101544
ENSMUSG00000101249	Gm29216	502	192	344	199	0	-1.19398	0.0324098	4.00522	0.00103378
ENSMUSG00000007670	Khsrp	4060	5124	2977	6400	0	0.631123	0.0324558	7.88071	0.00103825
ENSMUSG00000029028	Lrrc47	1913	2804	1907	3280	0	0.590761	0.0327892	6.9755	0.00105195
ENSMUSG00000028926	Cdk14	580	284	444	239	0	-1.05056	0.0331087	4.32433	0.00106526
ENSMUSG00000027466	Rbck1	533	943	505	961	0	0.794024	0.033947	5.22436	0.00109851
ENSMUSG00000021806	Nid2	439	69	243	159	0	-1.65858	0.033947	3.57057	0.00109758
ENSMUSG00000022952	Runx1	878	115	222	223	0	-1.78096	0.0340964	4.2278	0.0011065
ENSMUSG00000024608	Rps14	3135	4037	2391	4820	0	0.599959	0.0344676	7.51332	0.00112173
ENSMUSG00000093358	Mir3063	95	345	81	239	0	1.64687	0.0352403	3.27403	0.00115339
ENSMUSG00000074364	Ehd2	643	69	303	231	0	-1.73409	0.0352403	4.02193	0.00115087
ENSMUSG00000040412	5330417C22Rik	361	820	293	564	0	0.999024	0.0354346	4.69335	0.00116491
ENSMUSG00000075470	Alg10b	1537	2543	1675	2629	0	0.606201	0.0354346	6.73492	0.0011663
ENSMUSG00000053119	Chmp3	2148	1356	1736	1184	0	-0.69417	0.0356307	6.36872	0.00117605
ENSMUSG00000027639	Samhd1	1019	1632	1090	2041	0	0.719874	0.0360705	6.19838	0.0011939
ENSMUSG00000048058	Ldlrad3	1004	422	505	302	0	-1.14133	0.036108	4.85273	0.00119848
ENSMUSG00000071796	6820431F20Rik	627	200	303	207	0	-1.27271	0.0366557	4.11764	0.00122344
ENSMUSG00000009281	Rarres2	565	123	243	183	0	-1.4801	0.0366557	3.85838	0.00122199
ENSMUSG00000037892	Pcdh18	596	46	344	223	0	-1.88145	0.0367322	3.98013	0.00122939
ENSMUSG00000026628	Atf3	2650	4274	1978	3304	0	0.629525	0.0369918	7.27551	0.00124492
ENSMUSG00000038648	Creb3l2	1019	414	666	509	0	-0.948699	0.0377027	5.07422	0.00127233
ENSMUSG00000021367	Edn1	1458	2681	898	1835	0	0.856405	0.0378812	6.44432	0.00128468
ENSMUSG00000026360	Rgs2	502	192	374	231	0	-1.13041	0.0378812	4.07479	0.00128535
ENSMUSG00000032332	Col12a1	1333	115	505	453	0	-1.7714	0.038146	4.96795	0.00129787
ENSMUSG00000021619	Atg10	486	269	545	278	0	-0.995113	0.0391914	4.35235	0.00134068
ENSMUSG00000042961	Egflam	424	39	212	135	0	-1.94643	0.0391914	3.40665	0.00133976
ENSMUSG00000071649	B3gat3	110	269	122	382	0	1.40748	0.0395437	3.4918	0.00135639
ENSMUSG00000021506	Pitx1	95	353	111	263	0	1.49724	0.0402308	3.38744	0.00138368
ENSMUSG00000045316	Fahd1	1176	736	1090	723	0	-0.716235	0.0402676	5.58411	0.00138866
ENSMUSG00000046062	Ppp1r15b	1662	2643	1897	3042	0	0.594958	0.0412273	6.87601	0.00142938
ENSMUSG00000004771	Rab11a	1646	1341	2240	1160	0	-0.717242	0.0415802	6.36067	0.00144931
ENSMUSG00000093798	Gm8355	408	223	404	167	0	-1.13939	0.0425552	3.96314	0.00149116
ENSMUSG00000022150	Dab2	643	184	303	231	0	-1.26871	0.0436285	4.14329	0.0015328
ENSMUSG00000092137	Gcom1	769	1348	878	1493	0	0.705664	0.0438267	5.83346	0.00154787
ENSMUSG00000040264	Gbp2b	267	0	51	16	0	-4.3672	0.0444723	2.15604	0.00157479
ENSMUSG00000020900	Myh10	2963	828	1302	1303	0	-1.08076	0.0447515	6.36795	0.00158881
ENSMUSG00000058809	Hspd1-ps3	643	345	565	334	0	-0.912089	0.0457556	4.6082	0.00162886
ENSMUSG00000064325	Hhip	580	108	233	191	0	-1.52189	0.0457556	3.85635	0.00163292
ENSMUSG00000096972	Gm26883	533	154	303	215	0	-1.25951	0.0459794	3.96861	0.00164941
ENSMUSG00000001657	Hoxc8	251	54	152	32	0	-2.30745	0.0459794	2.68827	0.00164733
ENSMUSG00000025743	Sdc3	345	31	192	104	0	-2.06802	0.0460606	3.14057	0.00165658
ENSMUSG00000079440	Alpi	988	506	656	405	0	-0.93325	0.0472982	5.04405	0.00170546
ENSMUSG00000100838	Gm29094	455	69	233	167	0	-1.62139	0.0481311	3.59212	0.00173995
ENSMUSG00000085754	Gm15886	298	583	263	556	0	0.940143	0.0496791	4.43429	0.0018005
ENSMUSG00000067786	Nnat	392	77	212	135	0	-1.58895	0.0498677	3.41371	0.00181195
ENSMUSG00000046792	Zfp787	126	337	202	493	0	1.25878	0.0499852	3.8811	0.00182084
ENSMUSG00000081094	Rpl19-ps11	298	146	394	167	0	-1.22467	0.0512322	3.70789	0.001871
ENSMUSG00000028415	Spink4	377	1318	565	699	0	1.01533	0.0522474	5.22868	0.0019129
ENSMUSG00000002900	Lamb1	1976	705	1201	1088	0	-0.905084	0.0523216	6.00231	0.00192046
ENSMUSG00000021495	Fam193b	283	697	243	445	0	1.03569	0.0527275	4.40512	0.00194023
ENSMUSG00000023118	Sympk	706	1333	898	1454	0	0.716101	0.0537173	5.80184	0.00198162
ENSMUSG00000013822	Elof1	831	491	767	469	0	-0.816239	0.0540929	5.04444	0.00200048
ENSMUSG00000030492	Slc7a9	675	406	838	477	0	-0.857393	0.0541156	4.95107	0.00200632
ENSMUSG00000036002	Fam214b	267	46	192	80	0	-1.94255	0.0543934	2.94141	0.00202165
ENSMUSG00000010048	Ifrd2	1098	1800	1080	1811	0	0.648241	0.0544194	6.20065	0.00203268
ENSMUSG00000021390	Ogn	377	92	233	143	0	-1.45509	0.0557097	3.46229	0.00209112
ENSMUSG00000031886	Ces2e	722	452	1090	588	0	-0.881192	0.0559349	5.20211	0.0021048
ENSMUSG00000034675	Dbn1	408	85	212	143	0	-1.52191	0.0562187	3.46808	0.00212574
ENSMUSG00000024731	Ms4a10	345	69	132	56	0	-2.01155	0.0562187	2.98242	0.00212587
ENSMUSG00000032024	Clmp	361	54	172	104	0	-1.83192	0.0562684	3.17825	0.00213393
ENSMUSG00000030772	Dkk3	267	16	202	80	0	-2.36283	0.0562684	2.89524	0.00213816
ENSMUSG00000030082	Sec61a1	1740	2398	1665	3042	0	0.595495	0.0562884	6.81258	0.00214767
ENSMUSG00000040713	Creg1	941	636	1201	715	0	-0.745593	0.0562884	5.49205	0.00215579
ENSMUSG00000074971	Fibin	173	8	202	48	0	-2.81499	0.0562884	2.51247	0.0021596
ENSMUSG00000048905	4930539E08Rik	596	1172	374	787	0	0.931613	0.0567596	5.2155	0.00220833
ENSMUSG00000091659	Gm17099	298	567	313	644	0	0.90594	0.0567596	4.53452	0.00219539
ENSMUSG00000105852	Gm42890	675	1341	979	1628	0	0.763396	0.0567596	5.87557	0.00219283
ENSMUSG00000001300	Efnb2	847	368	475	326	0	-1.01092	0.0567596	4.70437	0.0022093
ENSMUSG00000038608	Dock10	345	23	192	104	0	-2.15543	0.0567596	3.12421	0.00220161
ENSMUSG00000005583	Mef2c	330	23	182	96	0	-2.1805	0.0567596	3.05158	0.00218599
ENSMUSG00000083992	Gm11478	298	131	303	128	0	-1.29474	0.0570176	3.48544	0.00222462
ENSMUSG00000040616	Tmem51	1254	720	1070	802	0	-0.691363	0.0575477	5.62996	0.00225062
ENSMUSG00000030946	Lhpp	722	1165	737	1311	0	0.682169	0.0576326	5.64447	0.00226021
ENSMUSG00000050856	Atp5k	1928	1571	2391	1382	0	-0.629946	0.0578467	6.54655	0.00227988
ENSMUSG00000001105	Ift20	1380	1042	1978	1104	0	-0.726817	0.0578467	6.14664	0.0022837
ENSMUSG00000015095	Fbxw5	831	399	606	429	0	-0.876075	0.0580516	4.87035	0.00230253
ENSMUSG00000057335	Cep170	408	215	404	199	0	-1.05271	0.0580516	3.99068	0.00230054
ENSMUSG00000101503	Gm28364	533	843	323	866	0	0.916225	0.0588587	5.02566	0.00235059
ENSMUSG00000021978	Extl3	471	736	364	858	0	0.851936	0.0588587	4.94836	0.00235631
ENSMUSG00000049751	Rpl36al	2023	1609	3007	1747	0	-0.664634	0.0588587	6.75269	0.00235533
ENSMUSG00000019539	Rcn3	533	85	172	151	0	-1.65735	0.0590432	3.61839	0.00236915
ENSMUSG00000029416	Slc15a4	220	583	273	453	0	0.989186	0.0594014	4.28119	0.00238902
ENSMUSG00000033436	Armcx2	471	146	253	167	0	-1.28989	0.0603383	3.75352	0.00243228
ENSMUSG00000023070	Rgn	988	598	929	636	0	-0.716333	0.0609002	5.3433	0.00246454
ENSMUSG00000040253	Gbp7	690	276	424	310	0	-1.00727	0.0609002	4.45956	0.00246619
ENSMUSG00000021944	Gata4	439	759	364	755	0	0.833567	0.061315	4.88043	0.00248976
ENSMUSG00000022883	Robo1	549	169	545	358	0	-1.13245	0.061315	4.39321	0.00249432
ENSMUSG00000021994	Wnt5a	251	16	233	88	0	-2.29288	0.0615859	2.9517	0.00251104
ENSMUSG00000050628	Ubald2	1176	1693	888	1827	0	0.689167	0.062467	6.14832	0.00255803
ENSMUSG00000027962	Vcam1	471	54	152	128	0	-1.8527	0.062467	3.39685	0.00255851
ENSMUSG00000026199	Ankzf1	204	483	212	413	0	1.02493	0.0634543	4.0615	0.00260482
ENSMUSG00000026208	Des	471	85	454	278	0	-1.42695	0.0634764	4.06652	0.00261159
ENSMUSG00000032330	Cox7a2	3637	3125	5973	3383	0	-0.643162	0.0638911	7.6944	0.00263456
ENSMUSG00000049265	Kcnk3	220	23	162	56	0	-2.34874	0.0645316	2.60527	0.00266694
ENSMUSG00000026566	Mpzl1	800	1425	737	1199	0	0.689949	0.0650852	5.72423	0.00269623
ENSMUSG00000040552	C3ar1	236	16	172	64	0	-2.42458	0.0650852	2.68686	0.00270185
ENSMUSG00000104953	AC147560.1	784	598	1009	517	0	-0.766708	0.0657002	5.22821	0.00273346
ENSMUSG00000018287	Spag7	1427	958	1221	779	0	-0.689931	0.0658218	5.81846	0.0027446
ENSMUSG00000019518	Ap4m1	549	996	424	810	0	0.810414	0.0663634	5.14175	0.00277332
ENSMUSG00000096370	Gm21992	941	1548	717	1311	0	0.70438	0.0667233	5.84226	0.0028007
ENSMUSG00000020108	Ddit4	408	1525	929	1279	0	0.986757	0.0675179	5.71353	0.00284234
ENSMUSG00000091957	Rps2-ps10	1380	1892	1988	6035	0	1.15683	0.0676501	7.1597	0.00285837
ENSMUSG00000114023	CT030657.5	330	138	303	151	0	-1.21128	0.06778	3.58427	0.00287012
ENSMUSG00000006800	Sulf2	1176	521	717	596	0	-0.841647	0.0695634	5.2791	0.00295207
ENSMUSG00000025268	Maged2	800	399	636	453	0	-0.833706	0.0696298	4.88441	0.00296133
ENSMUSG00000024012	Mtch1	1223	1754	1090	2041	0	0.633605	0.0714435	6.27839	0.00306488
ENSMUSG00000078350	Smim1	1458	2176	1554	2621	0	0.590803	0.0714435	6.63301	0.00306197
ENSMUSG00000073422	H2-Ke6	675	368	505	294	0	-0.915369	0.0714435	4.57336	0.0030535
ENSMUSG00000066315	Gm12918	236	77	233	80	0	-1.65822	0.0714895	3.03529	0.00307347
ENSMUSG00000030364	Clec2h	330	192	384	151	0	-1.13889	0.0715739	3.77888	0.00308371
ENSMUSG00000059602	Syn3	1615	774	929	747	0	-0.823208	0.0716932	5.71126	0.00309548
ENSMUSG00000026688	Mgst3	878	636	888	445	0	-0.790086	0.0736398	5.19778	0.00319314
ENSMUSG00000006717	Acot13	941	751	1554	771	0	-0.793987	0.0757309	5.69382	0.00332195
ENSMUSG00000084265	Gm14541	439	261	545	286	0	-0.92765	0.0757309	4.30818	0.00331806
ENSMUSG00000020059	Sycp3	439	177	475	294	0	-1.0358	0.0757309	4.16598	0.00332553
ENSMUSG00000087412	Gm15501	298	200	434	143	0	-1.17505	0.0757309	3.8034	0.00332583
ENSMUSG00000032359	Ctsh	314	77	283	159	0	-1.41716	0.0757309	3.44164	0.00329376
ENSMUSG00000071713	Csf2rb	283	54	182	88	0	-1.7893	0.0757309	2.99276	0.00330004
ENSMUSG00000024038	Ndufv3	1521	1172	1826	1104	0	-0.637588	0.0763432	6.17615	0.00335978
ENSMUSG00000004891	Nes	612	169	313	263	0	-1.17786	0.0776939	4.13824	0.00343359
ENSMUSG00000024143	Rhoq	1239	828	1171	787	0	-0.658674	0.0789927	5.69485	0.00349829
ENSMUSG00000022844	Pdia5	330	782	283	477	0	0.955522	0.0794962	4.57163	0.00352794
ENSMUSG00000027399	Il1a	330	54	81	24	0	-2.47697	0.0796846	2.68932	0.00354366
ENSMUSG00000004054	Map3k11	267	414	132	525	0	1.1538	0.0799944	4.08894	0.00357224
ENSMUSG00000032091	Tmprss4	690	1019	545	1112	0	0.70604	0.082733	5.41931	0.00370983
ENSMUSG00000056091	St3gal5	408	85	162	112	0	-1.61188	0.0837293	3.32518	0.00376225
ENSMUSG00000051255	Gm6563	831	613	999	572	0	-0.708136	0.0844376	5.27954	0.00380188
ENSMUSG00000038679	Trps1	345	92	172	88	0	-1.60205	0.0869871	3.1881	0.00393276
ENSMUSG00000041372	B4galnt3	173	307	91	374	0	1.28577	0.0879545	3.58969	0.00399276
ENSMUSG00000032171	Pin1	533	904	515	914	0	0.713501	0.08841	5.18772	0.00402161
ENSMUSG00000028430	Nol6	361	705	454	802	0	0.805889	0.0885713	4.88411	0.00403713
ENSMUSG00000003662	Ciao1	236	506	243	453	0	0.919732	0.0894808	4.19428	0.00411168
ENSMUSG00000067825	Pex26	267	475	233	517	0	0.907209	0.0894808	4.24767	0.00410586
ENSMUSG00000028383	Hsdl2	627	406	606	334	0	-0.818015	0.0894808	4.67091	0.00410904
ENSMUSG00000105211	AC125167.1	236	46	132	40	0	-2.17546	0.0894808	2.5819	0.00409711
ENSMUSG00000020717	Pecam1	361	69	172	112	0	-1.63658	0.0897652	3.2232	0.00413305
ENSMUSG00000058586	Serhl	298	552	333	652	0	0.851243	0.0934867	4.54546	0.00432169
ENSMUSG00000026657	Frmd4a	627	315	454	302	0	-0.88999	0.0934867	4.45628	0.004318
ENSMUSG00000030811	Fbxl19	580	966	666	1160	0	0.690149	0.093493	5.42225	0.00433062
ENSMUSG00000038717	Atp5l	1082	789	1181	755	0	-0.632713	0.0938299	5.61434	0.0043549
ENSMUSG00000027398	Il1b	471	0	101	56	0	-3.4221	0.0940382	3.05162	0.00437518
ENSMUSG00000037405	Icam1	659	123	293	278	0	-1.32575	0.0947101	4.13591	0.00443953
ENSMUSG00000104690	AC156953.1	236	31	122	48	0	-2.2563	0.0950441	2.5285	0.00446398
ENSMUSG00000039774	Galnt12	267	912	434	548	0	0.975688	0.0953327	4.77757	0.00449516
ENSMUSG00000029718	Pcolce	220	39	172	64	0	-2.00531	0.0953327	2.7039	0.00449068
ENSMUSG00000021385	Ippk	392	621	273	660	0	0.864656	0.0953829	4.62945	0.00450635
ENSMUSG00000111521	AC122273.2	627	146	555	405	0	-1.17917	0.0960184	4.48992	0.00454525
ENSMUSG00000080848	Gm9385	298	131	243	80	0	-1.43973	0.0964641	3.29469	0.00457527
ENSMUSG00000026249	Serpine2	251	46	293	135	0	-1.66459	0.0977872	3.24562	0.00464706
ENSMUSG00000034708	Grn	1787	1042	1625	1295	0	-0.626397	0.0982731	6.20827	0.00467924
ENSMUSG00000027404	Snrpb	722	1096	767	1382	0	0.654303	0.0983498	5.65669	0.00469198
ENSMUSG00000018899	Irf1	2618	1004	1403	1406	0	-0.818614	0.0991642	6.37244	0.00474
