# Supplementary material for: LGR5 controls extracellular matrix production by stem cells in the developing intestine
Source: EMBO Rep. 2020 May 28;21(7):e49224. doi: 10.15252/embr.201949224 (PMC7332981; doi:10.15252/embr.201949224)
Supplement: Supplementary file 4 — Dataset EV2 [file EMBR-21-e49224-s004.xlsx]

## Sheet: Adult He vs E18.5 HE
Expanded View (EV) datasets
Dataset EV2: Genes differentially expressed in RNAseq analysis of adult Lgr5-DTR HE vs. E18.5 Lgr5-DTR HE ISCs.
	Two independent pools of eGFP+ ISCs from adult HE duodenum and ileum (Adult Duo HE Sample S1 and S2, Ile HE Sample S1 and S2), and two independent pools of eGFP+ve ISC precursors from E18.5 HE (E18.5 HE Sample S1 and S2) were analyzed. One sample corresponds to one embryo/animal (biological sample).
		Expression: count per 20 millions reads
Gene-ID	Gene-Name	E18.5 HE Sample S1	E18.5 HE Sample S2	Adult Duo HE Sample S1	Adult Ile HE Sample S1	Adult Duo HE Sample S2	Adult Ile HE Sample S2	Embryo	Adult	FDR	AveExpr	P value
ENSMUSG00000000031	H19	18011	18069	8	5	0	0	0	-12.3046	4.41982e-193	8.20815	3.68134e-197
ENSMUSG00000026941	Mamdc4	11868	8389	304	253	225	216	0	-5.25796	5.99416e-89	7.44731	9.98527e-93
ENSMUSG00000013415	Igf2bp1	1661	1902	8	5	0	0	0	-8.96661	3.80502e-87	4.8791	9.50779e-91
ENSMUSG00000098816	Gm27786	946	1087	0	0	0	0	0	-12.9339	1.73316e-81	4.06882	5.7743e-85
ENSMUSG00000048583	Igf2	8279	9282	15	10	36	5	0	-8.94958	3.43994e-79	7.17568	1.49391e-82
ENSMUSG00000099143	Gm27483	1458	916	0	0	0	0	0	-13.1552	3.43994e-79	4.28869	1.71911e-82
ENSMUSG00000076275	Mir675	775	986	0	0	0	0	0	-12.7271	9.0249e-76	3.86364	5.26189e-79
ENSMUSG00000022780	Meltf	1845	1244	4	10	5	10	0	-7.62537	7.19162e-73	4.68082	4.79202e-76
ENSMUSG00000079259	Trim71	1061	1284	4	5	0	0	0	-8.871	1.35295e-69	4.27923	1.01421e-72
ENSMUSG00000064177	Ghrl	2463	2475	79	64	81	97	0	-4.85138	2.14777e-66	5.4385	1.78891e-69
ENSMUSG00000074441	Gm15292	5	0	8847	4033	7246	11908	0	11.6691	2.17899e-56	8.13142	1.99641e-59
ENSMUSG00000065956	Defa37	0	5	2241	2180	1832	3736	0	9.97879	5.2985e-54	6.44517	5.29585e-57
ENSMUSG00000094662	Defa36	0	5	2226	2180	1819	3727	0	9.97338	6.75732e-54	6.43978	7.31677e-57
ENSMUSG00000029553	Tfec	817	679	4	0	5	0	0	-8.21093	6.79511e-52	3.63811	7.92366e-55
ENSMUSG00000001911	Nfix	19	31	1509	1431	1468	1218	0	5.89117	5.11302e-49	5.62614	6.38808e-52
ENSMUSG00000069516	Lyz2	125	92	43909	29471	40109	62233	0	8.75383	8.10839e-47	10.5858	1.08058e-49
ENSMUSG00000029541	Cyp2w1	891	833	11	5	18	10	0	-6.18279	1.45601e-46	3.87064	2.06165e-49
ENSMUSG00000038151	Prdm1	2011	2112	65	73	72	124	0	-4.53398	2.26449e-46	5.20195	3.39504e-49
ENSMUSG00000108154	Gm44033	1458	1407	65	39	41	51	0	-4.78011	5.25608e-46	4.66045	8.31796e-49
ENSMUSG00000025790	Slco3a1	19	9	871	1431	1073	1003	0	6.35889	2.3382e-45	5.25834	3.89505e-48
ENSMUSG00000074446	Defa23	217	149	23715	19163	23954	34701	0	7.20845	5.65435e-45	9.79685	9.89017e-48
ENSMUSG00000095813	Defa-ps1	28	31	2544	1932	2308	3677	0	6.55526	1.09348e-44	6.52152	2.00371e-47
ENSMUSG00000026413	Pkp1	24	22	1117	1139	1657	1346	0	5.92176	2.43082e-44	5.53579	4.65674e-47
ENSMUSG00000004328	Hif3a	12375	12611	25	25	18	106	0	-8.06629	7.32455e-43	7.68856	1.46418e-45
ENSMUSG00000035105	Egln3	1241	1310	29	44	32	60	0	-4.85995	4.84177e-42	4.48893	1.0082e-44
ENSMUSG00000027219	Slc28a2	1772	1477	83	69	104	69	0	-4.22866	7.97311e-42	4.88525	1.72664e-44
ENSMUSG00000074442	Defa31	213	176	28691	21561	29183	44896	0	7.41357	1.00811e-41	10.0898	2.26711e-44
ENSMUSG00000058618	AY761184	37	44	28438	11117	29654	35457	0	9.42904	1.82069e-41	9.8433	4.24615e-44
ENSMUSG00000061845	Defa35	10	0	8102	7672	6613	19338	0	11.0854	6.50195e-41	8.50998	1.57052e-43
ENSMUSG00000025091	Pnliprp2	10	5	1645	891	1257	2061	0	7.6772	6.23228e-40	5.6818	1.55729e-42
ENSMUSG00000060615	Ang4	84	92	19677	11880	19164	33955	0	8.00398	1.04635e-39	9.53689	2.70171e-42
ENSMUSG00000038172	Ttc39b	47	57	1146	1372	1118	1113	0	4.5922	6.52604e-39	5.39731	1.73941e-41
ENSMUSG00000060070	Defa26	24	5	4816	3304	3444	7984	0	8.47885	8.05977e-39	7.41742	2.21533e-41
ENSMUSG00000048191	Muc6	4101	9024	165	185	198	326	0	-4.81904	3.28549e-38	6.85137	9.30424e-41
ENSMUSG00000021065	Fut8	102	62	2494	2292	2631	3333	0	5.1242	1.70118e-37	6.57232	4.95929e-40
ENSMUSG00000074440	Defa3	296	228	15318	12056	15761	24575	0	6.10732	1.78283e-37	9.21916	5.34582e-40
ENSMUSG00000036853	Mcoln3	609	522	4	0	0	0	0	-8.89345	3.56714e-37	3.23542	1.09932e-39
ENSMUSG00000086266	Igf2os	508	469	0	0	0	0	0	-11.8761	1.16516e-36	3.02225	3.68784e-39
ENSMUSG00000032374	Plod2	1426	1393	11	0	14	0	0	-7.6934	4.01103e-36	4.55039	1.30293e-38
ENSMUSG00000069515	Lyz1	333	198	166649	109123	170347	263746	0	9.48114	1.40141e-35	12.6015	4.66902e-38
ENSMUSG00000041193	Pla2g5	0	0	368	594	315	568	0	11.8744	3.4288e-35	4.0065	1.17092e-37
ENSMUSG00000059336	Slc14a1	0	5	1445	784	1024	522	0	8.57037	3.43783e-35	5.04051	1.20264e-37
ENSMUSG00000079120	AY761185	5	0	650	472	629	971	0	8.11009	1.51844e-34	4.57941	5.43835e-37
ENSMUSG00000047894	Ang2	10	9	1035	609	786	1420	0	6.73583	7.57167e-34	5.08153	2.77489e-36
ENSMUSG00000060208	Defa17	397	412	26508	20428	27473	43601	0	6.28183	1.10748e-33	10.0199	4.15096e-36
ENSMUSG00000094687	Defa25	5	5	989	526	948	1658	0	7.74692	1.45425e-32	5.18053	5.57183e-35
ENSMUSG00000074444	Defa30	471	439	42710	34025	41626	77002	0	6.83955	1.31034e-31	10.7438	5.12962e-34
ENSMUSG00000095328	Defa-ps6	0	9	2052	1071	1612	3164	0	8.82858	2.01947e-31	6.11366	8.07385e-34
ENSMUSG00000080722	Defa-ps7	0	0	921	297	535	930	0	12.4265	6.26333e-31	4.55598	2.55625e-33
ENSMUSG00000074437	Defa29	102	171	50002	17981	52997	56831	0	8.44292	6.35899e-31	10.6092	2.64826e-33
ENSMUSG00000025993	Slc40a1	2657	2453	72	78	189	120	0	-4.375	8.28016e-31	5.52347	3.51731e-33
ENSMUSG00000074439	Defa5	0	0	1196	1426	723	3576	0	13.7911	7.37999e-30	5.91737	3.1964e-32
ENSMUSG00000049350	Zg16	10	9	664	463	490	435	0	5.82068	8.12019e-30	4.17554	3.58462e-32
ENSMUSG00000074653	Lrrc31	51	53	1014	871	750	912	0	4.17271	1.83711e-29	4.98823	8.26286e-32
ENSMUSG00000026726	Cubn	3123	2458	47	161	122	152	0	-4.44476	5.64633e-29	5.64364	2.58661e-31
ENSMUSG00000074151	Nlrc5	10	0	650	2015	1590	971	0	8.07751	8.24157e-29	5.50696	3.84414e-31
ENSMUSG00000091957	Rps2-ps10	651	1012	15	44	14	19	0	-5.09709	1.02308e-28	3.86289	4.85721e-31
ENSMUSG00000031391	L1cam	60	62	2826	2185	4247	1639	0	5.57137	1.10698e-28	6.58968	5.34775e-31
ENSMUSG00000063206	Defa34	0	0	935	1304	598	3091	0	13.5671	1.5437e-28	5.69371	7.58606e-31
ENSMUSG00000031112	Stk26	572	478	8	5	9	5	0	-6.16657	2.19057e-28	3.16265	1.09474e-30
ENSMUSG00000042155	Klhl23	2071	1967	300	258	207	202	0	-2.97956	3.75662e-28	5.37727	1.90866e-30
ENSMUSG00000076441	Ass1	3132	3338	97	161	36	147	0	-4.79886	5.46226e-28	5.83096	2.82076e-30
ENSMUSG00000022587	Ly6e	176	180	2515	4077	5006	2720	0	4.41802	7.09979e-28	6.99726	3.72553e-30
ENSMUSG00000025492	Ifitm3	305	338	3111	5323	3313	4391	0	3.72977	1.13979e-27	7.18169	6.07583e-30
ENSMUSG00000032038	St3gal4	1725	1766	40	20	5	51	0	-5.82142	1.71874e-27	4.89358	9.30517e-30
ENSMUSG00000064213	Defa24	1472	1367	81393	59186	84172	122182	0	6.02716	6.7768e-27	11.5773	3.76603e-29
ENSMUSG00000049858	Suox	19	31	1046	696	1670	1003	0	5.55369	6.7768e-27	5.29268	3.78182e-29
ENSMUSG00000025608	Podxl	738	728	50	59	45	60	0	-3.68879	1.11926e-26	3.80575	6.3393e-29
ENSMUSG00000061958	Gm14851	24	75	20990	5405	19590	15744	0	8.37476	3.10024e-26	9.08197	1.78175e-28
ENSMUSG00000003420	Fcgrt	2011	1739	125	64	131	42	0	-4.28004	4.43521e-26	5.08662	2.58591e-28
ENSMUSG00000071856	Mcc	190	206	2062	2204	2169	2409	0	3.56716	6.70352e-26	6.32696	3.96427e-28
ENSMUSG00000040855	Reps2	157	123	1706	1742	1455	1411	0	3.57751	8.51063e-26	5.83668	5.10383e-28
ENSMUSG00000055053	Nfic	93	84	867	1046	970	1186	0	3.6085	8.9798e-26	5.20726	5.45998e-28
ENSMUSG00000028977	Casz1	120	106	2333	1825	3268	1827	0	4.44769	1.46871e-25	6.37131	9.05249e-28
ENSMUSG00000082211	Defa27	24	9	2244	1596	2065	5544	0	7.52661	1.80077e-25	6.65298	1.12492e-27
ENSMUSG00000079071	Gm14085	964	583	43	39	59	33	0	-4.05686	2.68013e-25	3.83716	1.69657e-27
ENSMUSG00000095873	Ang-ps3	0	5	461	283	373	651	0	7.4843	2.81772e-25	3.96075	1.80713e-27
ENSMUSG00000093889	Ang-ps2	0	5	461	283	373	669	0	7.49909	5.98999e-25	3.97545	3.89155e-27
ENSMUSG00000005958	Ephb3	231	220	2487	3279	1967	3320	0	3.69648	6.27283e-25	6.63801	4.12755e-27
ENSMUSG00000030747	Dgat2	1845	1529	175	98	198	120	0	-3.4186	8.72554e-25	5.04015	5.81412e-27
ENSMUSG00000083509	Defa-ps4	0	0	421	171	373	655	0	11.7038	1.8554e-24	3.83649	1.25177e-26
ENSMUSG00000048027	Rgmb	416	347	2897	2900	3250	3040	0	3.07412	3.47029e-24	6.80185	2.37018e-26
ENSMUSG00000029814	Igf2bp3	3967	3899	414	142	176	216	0	-3.96704	4.75315e-24	6.18538	3.28595e-26
ENSMUSG00000024998	Plce1	102	84	1863	2953	1370	1571	0	4.45477	1.63701e-23	6.09766	1.14533e-25
ENSMUSG00000055653	Gpc3	3423	3216	0	25	0	5	0	-8.71141	1.84592e-23	5.77459	1.30688e-25
ENSMUSG00000042284	Itga1	143	114	1452	1421	1091	1653	0	3.5339	1.97303e-23	5.67165	1.4133e-25
ENSMUSG00000040808	S100g	1652	1332	65	35	77	14	0	-4.87045	3.96875e-23	4.7123	2.8759e-25
ENSMUSG00000095649	Gm8979	3667	6624	454	210	445	211	0	-3.87281	4.86977e-23	6.58587	3.56938e-25
ENSMUSG00000056758	Hmga2	4774	5025	885	920	737	953	0	-2.40312	2.32181e-22	6.79085	1.72115e-24
ENSMUSG00000018927	Ccl6	65	101	3058	2214	3542	7545	0	5.71747	2.88983e-22	7.17884	2.16629e-24
ENSMUSG00000036745	Ttll7	5	5	625	239	732	454	0	6.74055	3.81252e-22	4.18078	2.88972e-24
ENSMUSG00000041577	Prelp	5	5	821	302	553	330	0	6.69968	3.8889e-22	4.14045	2.98e-24
ENSMUSG00000037016	Frem2	2016	2164	404	336	333	284	0	-2.53856	8.52263e-22	5.52795	6.60174e-24
ENSMUSG00000078853	Igtp	28	18	650	2632	1599	1113	0	6.09616	1.42627e-21	5.70751	1.11669e-23
ENSMUSG00000105096	Gbp10	14	22	471	1119	714	481	0	5.33969	1.79212e-21	4.61192	1.41805e-23
ENSMUSG00000031639	Tlr3	97	128	857	1027	1114	921	0	3.20774	2.43019e-21	5.17165	1.94318e-23
ENSMUSG00000093327	Mir5107	0	0	835	4379	539	3732	0	14.2264	2.72179e-21	6.35227	2.19901e-23
ENSMUSG00000029298	Gbp9	5	9	696	716	1446	335	0	6.90086	5.34685e-21	4.8141	4.36441e-23
ENSMUSG00000074443	Defa22	0	5	632	881	566	2500	0	8.85721	5.56544e-21	5.32718	4.5892e-23
ENSMUSG00000079362	Gm43302	51	40	614	1630	1073	742	0	4.55432	1.02648e-20	5.16733	8.54973e-23
ENSMUSG00000019564	Arid3a	1273	1288	54	49	135	46	0	-4.07105	1.89153e-20	4.56019	1.59124e-22
ENSMUSG00000104713	Gbp6	56	49	643	1757	1118	838	0	4.44979	2.62035e-20	5.27106	2.22618e-22
ENSMUSG00000040152	Thbs1	319	399	5704	7701	6384	16312	0	4.74275	1.03154e-19	8.32711	8.88776e-22
ENSMUSG00000027870	Hao2	522	434	8	0	5	0	0	-7.05747	1.03154e-19	3.01138	8.93552e-22
ENSMUSG00000040061	Plcb2	0	0	1866	346	3614	811	0	13.7491	1.07285e-19	5.8753	9.38273e-22
ENSMUSG00000024516	Sec11c	143	163	1188	1655	1468	2065	0	3.46759	1.43852e-19	5.86064	1.27005e-21
ENSMUSG00000021223	Papln	785	815	97	88	99	101	0	-2.96575	1.75803e-19	4.05099	1.56679e-21
ENSMUSG00000053141	Ptprt	762	1008	58	44	99	78	0	-3.56722	1.88873e-19	4.0937	1.69901e-21
ENSMUSG00000038209	Itln1	743	776	41526	22729	47538	88914	0	6.14536	1.94622e-19	10.793	1.76693e-21
ENSMUSG00000026211	Obsl1	434	579	4	0	0	10	0	-7.03639	4.08538e-19	3.09583	3.74306e-21
ENSMUSG00000059751	Rps3a3	1661	640	104	103	59	74	0	-3.67495	5.96256e-19	4.45017	5.51261e-21
ENSMUSG00000046213	Cym	8404	7210	125	5	36	14	0	-7.35042	9.98758e-19	7.01694	9.31708e-21
ENSMUSG00000086381	AV064505	5	5	1124	1353	1527	6991	0	9.16735	1.11431e-18	6.59677	1.04879e-20
ENSMUSG00000033721	Vav3	2657	2948	496	540	431	316	0	-2.57194	1.56956e-18	5.94191	1.49034e-20
ENSMUSG00000039747	Orai2	14	27	322	623	422	467	0	4.55471	2.71202e-18	4.02897	2.59772e-20
ENSMUSG00000086189	Gm15462	10	31	482	521	373	422	0	4.52459	3.45111e-18	4.00064	3.3344e-20
ENSMUSG00000024225	Clps	33	71	2455	823	2407	2688	0	5.42342	5.21724e-18	6.21633	5.08427e-20
ENSMUSG00000022270	Retreg1	102	97	846	925	660	1204	0	3.27486	5.59138e-18	5.05764	5.49544e-20
ENSMUSG00000021749	Oit1	33	40	846	1611	665	2468	0	5.33788	5.92547e-18	5.62171	5.87315e-20
ENSMUSG00000037145	2210407C18Rik	217	272	2080	5400	3812	7087	0	4.31857	9.74854e-18	7.3584	9.74367e-20
ENSMUSG00000075592	Nynrin	406	482	11	5	14	14	0	-5.22516	1.06375e-17	2.96059	1.07208e-19
ENSMUSG00000022231	Sema5a	987	929	6696	5955	5060	4061	0	2.58769	1.12174e-17	7.67547	1.13986e-19
ENSMUSG00000020774	Aspa	10	27	339	448	476	687	0	4.79925	1.27758e-17	4.12185	1.30886e-19
ENSMUSG00000096340	Defa-ps10	0	0	247	205	135	518	0	11.1444	1.68867e-17	3.2814	1.74409e-19
ENSMUSG00000018339	Gpx3	572	474	29	10	5	10	0	-5.18445	2.35893e-17	3.19399	2.45599e-19
ENSMUSG00000051413	Plagl2	8030	7802	1688	1961	1585	2111	0	-2.02269	2.78957e-17	7.59677	2.92758e-19
ENSMUSG00000069874	Irgm2	42	44	525	2034	1491	870	0	4.91415	2.81227e-17	5.43955	2.97483e-19
ENSMUSG00000026494	Kif26b	10	14	236	409	283	504	0	4.96922	3.07895e-17	3.67096	3.28257e-19
ENSMUSG00000047798	Cd300lf	0	0	3989	399	5517	820	0	14.4378	3.10769e-17	6.56331	3.33909e-19
ENSMUSG00000005089	Slc1a2	14	18	1731	463	1868	582	0	6.26615	3.49059e-17	5.35877	3.77959e-19
ENSMUSG00000024610	Cd74	14	40	5319	26626	3206	20322	0	9.06348	3.77214e-17	8.89832	4.11587e-19
ENSMUSG00000034438	Gbp8	14	5	243	380	521	284	0	5.30606	4.59363e-17	3.66732	5.05047e-19
ENSMUSG00000078921	Tgtp2	14	5	525	4233	1374	1671	0	7.73276	7.32486e-17	6.07116	8.11433e-19
ENSMUSG00000031980	Agt	0	0	411	132	1343	545	0	12.3053	8.2183e-17	4.43476	9.24096e-19
ENSMUSG00000060550	H2-Q7	70	79	614	1192	1702	971	0	4.00038	8.2183e-17	5.33792	9.23264e-19
ENSMUSG00000060548	Tnfrsf19	28	44	404	764	494	907	0	4.23615	8.52195e-17	4.5238	9.65338e-19
ENSMUSG00000018752	Tnfsfm13	19	14	250	380	306	481	0	4.50161	1.45421e-16	3.6658	1.65939e-18
ENSMUSG00000027359	Slc27a2	365	294	2234	3031	1711	2724	0	2.96021	1.56871e-16	6.48338	1.80311e-18
ENSMUSG00000024747	Aldh1a7	900	609	54	44	104	51	0	-3.4756	1.57205e-16	3.87613	1.82005e-18
ENSMUSG00000089669	Tnfsf13	14	14	236	317	270	413	0	4.5392	1.61055e-16	3.4697	1.87804e-18
ENSMUSG00000020176	Grb10	5517	5436	172	20	238	74	0	-5.3355	2.07113e-16	6.55866	2.43236e-18
ENSMUSG00000039364	Sectm1b	176	88	1128	1932	1114	1717	0	3.56207	2.10255e-16	5.73565	2.48678e-18
ENSMUSG00000026614	Slc30a10	1047	894	11	5	32	0	0	-6.21862	2.59203e-16	4.039	3.08729e-18
ENSMUSG00000028037	Ifi44	0	9	536	1100	2021	380	0	7.86036	3.00352e-16	5.14959	3.60242e-18
ENSMUSG00000024713	Pcsk5	7883	7429	1338	740	1163	445	0	-2.96718	4.8331e-16	7.29981	5.83708e-18
ENSMUSG00000061751	Kalrn	19	18	989	453	1729	454	0	5.70598	8.73209e-16	5.01077	1.06187e-17
ENSMUSG00000079363	Gbp4	10	5	339	360	642	179	0	5.73278	9.37716e-16	3.75354	1.14813e-17
ENSMUSG00000024338	Psmb8	157	92	899	2156	1392	1310	0	3.61154	1.0469e-15	5.69943	1.29054e-17
ENSMUSG00000048852	Gm12185	5	5	215	1494	458	490	0	7.08246	2.47829e-15	4.52042	3.07567e-17
ENSMUSG00000075028	Prdm11	734	701	68	117	72	110	0	-2.88273	3.18657e-15	3.91182	3.98123e-17
ENSMUSG00000036027	1810046K07Rik	0	0	643	98	912	220	0	11.9198	3.33135e-15	4.0511	4.18986e-17
ENSMUSG00000000628	Hk2	185	228	1249	2034	1248	1946	0	3.05181	3.99011e-15	5.8981	5.05162e-17
ENSMUSG00000092550	Gm20496	74	57	489	935	607	573	0	3.39101	4.58697e-15	4.5669	5.84546e-17
ENSMUSG00000056602	Fry	111	154	1253	1620	835	2129	0	3.5419	6.40092e-15	5.72539	8.21041e-17
ENSMUSG00000037973	Ccdc129	0	0	1288	151	1908	280	0	12.8744	7.23743e-15	5.00229	9.34368e-17
ENSMUSG00000022650	Retnlb	5	0	1263	3542	1585	15053	0	11.0955	1.02097e-14	7.5558	1.3266e-16
ENSMUSG00000082292	Gm12250	0	5	143	448	557	207	0	7.09713	1.06856e-14	3.57801	1.39733e-16
ENSMUSG00000054385	Ceacam2	1901	1814	8476	15276	12116	15767	0	2.88318	1.08481e-14	8.90516	1.42762e-16
ENSMUSG00000028337	Coro2a	3847	3619	917	842	651	522	0	-2.26826	1.11608e-14	6.43675	1.47807e-16
ENSMUSG00000057880	Abat	2417	2414	589	516	490	358	0	-2.22342	1.13352e-14	5.82327	1.51061e-16
ENSMUSG00000071551	Akr1c19	2159	2178	578	360	400	326	0	-2.29714	1.21154e-14	5.64637	1.62467e-16
ENSMUSG00000091017	Fam71a	139	110	760	881	692	719	0	2.69774	1.28451e-14	4.83796	1.73322e-16
ENSMUSG00000060002	Chpt1	6444	5822	1606	1338	1594	1603	0	-1.90877	1.29193e-14	7.26711	1.75399e-16
ENSMUSG00000051079	Rgs13	5	9	3785	516	5342	980	0	8.64437	1.41773e-14	6.55079	1.9366e-16
ENSMUSG00000028413	B4galt1	162	255	1349	2165	1617	2592	0	3.29497	1.42179e-14	6.14294	1.95399e-16
ENSMUSG00000002265	Peg3	969	982	47	5	18	60	0	-4.80707	1.52241e-14	4.10774	2.10495e-16
ENSMUSG00000028357	Kif12	2431	2318	332	550	301	522	0	-2.39614	1.67596e-14	5.74889	2.33121e-16
ENSMUSG00000021278	Amn	591	662	90	93	59	42	0	-3.0628	2.06183e-14	3.68205	2.88512e-16
ENSMUSG00000040412	5330417C22Rik	337	390	2979	2953	2680	6753	0	3.49279	3.03132e-14	7.13131	4.26698e-16
ENSMUSG00000039013	Siglecf	0	5	4370	555	7762	1145	0	10.4659	3.49116e-14	6.93397	4.94334e-16
ENSMUSG00000018623	Mmp7	19	66	3332	4213	4759	21384	0	7.72385	4.79225e-14	8.21353	6.82554e-16
ENSMUSG00000078922	Tgtp1	19	5	486	4345	1217	1649	0	7.37882	4.83841e-14	6.05025	6.93159e-16
ENSMUSG00000082918	Defa-ps16	0	0	261	98	189	280	0	10.7322	5.89949e-14	2.87317	8.50084e-16
ENSMUSG00000046460	Sh2d7	5	14	6379	755	10253	1699	0	9.05733	6.58899e-14	7.39771	9.54926e-16
ENSMUSG00000032202	Rab27a	37	44	603	326	952	866	0	4.18013	7.34776e-14	4.63724	1.07101e-15
ENSMUSG00000034107	Ano7	102	75	3300	857	5567	3164	0	5.29142	8.39799e-14	6.84736	1.23808e-15
ENSMUSG00000020865	Abcc3	240	237	2052	1470	3268	1790	0	3.26504	8.39799e-14	6.30638	1.23497e-15
ENSMUSG00000030717	Nupr1	42	57	899	633	1181	2734	0	4.87828	9.87009e-14	5.60724	1.46599e-15
ENSMUSG00000036899	Trpv5	240	285	0	0	0	0	0	-10.9814	9.87009e-14	2.1455	1.47155e-15
ENSMUSG00000073421	H2-Ab1	5	5	714	5668	449	3983	0	9.10805	1.21139e-13	6.53776	1.81618e-15
ENSMUSG00000045594	Glb1	2260	2099	532	555	396	536	0	-2.02729	1.2472e-13	5.73646	1.88025e-15
ENSMUSG00000020901	Pik3r5	5	14	7181	876	12430	1681	0	9.27427	1.63774e-13	7.61442	2.48267e-15
ENSMUSG00000052631	Sh2d6	14	22	12710	1591	20461	2354	0	9.10502	1.63954e-13	8.35653	2.49904e-15
ENSMUSG00000110266	Gm32742	5	5	457	336	292	101	0	5.93082	1.97743e-13	3.38165	3.03054e-15
ENSMUSG00000073411	H2-D1	2034	1827	14276	13661	18903	8593	0	2.93261	2.76732e-13	9.00686	4.26416e-15
ENSMUSG00000005873	Reep5	24	40	1909	463	3075	1182	0	5.7923	2.8543e-13	5.88279	4.42196e-15
ENSMUSG00000106933	Gm43621	0	0	371	64	620	152	0	11.2883	3.31804e-13	3.42328	5.16802e-15
ENSMUSG00000023914	Mep1a	2131	2024	514	215	315	197	0	-2.65719	3.61984e-13	5.48947	5.66824e-15
ENSMUSG00000024028	Tff2	222	452	4	0	0	0	0	-8.15325	4.21673e-13	2.50775	6.63803e-15
ENSMUSG00000071547	Nt5dc2	1001	1100	147	39	90	37	0	-3.65746	4.22304e-13	4.326	6.68314e-15
ENSMUSG00000019429	Ffar3	0	0	671	103	1253	165	0	12.1509	4.35781e-13	4.28096	6.93272e-15
ENSMUSG00000030263	Lrmp	14	14	2665	453	3529	669	0	7.11902	4.81759e-13	6.01469	7.7043e-15
ENSMUSG00000049605	Olfr418	0	0	932	725	63	179	0	11.8937	5.42772e-13	4.02645	8.72522e-15
ENSMUSG00000025432	Avil	19	9	6511	793	11142	1584	0	8.57979	6.66088e-13	7.46872	1.0763e-14
ENSMUSG00000107992	Gm44223	42	40	450	871	324	435	0	3.73216	7.13397e-13	4.22223	1.15869e-14
ENSMUSG00000001506	Col1a1	388	474	15	0	9	5	0	-5.77733	7.3271e-13	2.89537	1.19616e-14
ENSMUSG00000020019	Ntn4	125	106	714	643	598	788	0	2.65553	8.4129e-13	4.6914	1.38043e-14
ENSMUSG00000067212	H2-T23	226	228	1559	1796	2564	1163	0	3.0528	9.82209e-13	6.03457	1.61983e-14
ENSMUSG00000028152	Tspan5	33	53	336	453	342	509	0	3.3332	1.01918e-12	3.91142	1.6893e-14
ENSMUSG00000020589	Fam49a	19	27	832	283	1473	522	0	5.1746	1.12467e-12	4.79939	1.87351e-14
ENSMUSG00000078920	Ifi47	19	62	389	988	809	628	0	4.19456	1.19356e-12	4.65436	1.99822e-14
ENSMUSG00000003283	Hck	10	31	10620	1406	16304	2148	0	8.6314	1.21812e-12	8.07191	2.04948e-14
ENSMUSG00000028262	Clca3a2	1702	1485	6775	9448	5387	8918	0	2.34119	1.27286e-12	8.18301	2.15218e-14
ENSMUSG00000020173	Cobl	245	220	1338	2175	1226	2550	0	3.05358	1.45673e-12	6.06934	2.47521e-14
ENSMUSG00000027200	Sema6d	4128	4065	475	900	521	1008	0	-2.4124	1.57237e-12	6.53009	2.6848e-14
ENSMUSG00000020788	Atp2a3	217	268	19813	3834	31868	8374	0	6.14571	1.78674e-12	9.14756	3.0657e-14
ENSMUSG00000057143	Trim12c	130	114	957	1003	858	486	0	2.83868	1.85906e-12	4.94008	3.20528e-14
ENSMUSG00000003279	Dlgap1	47	44	439	380	319	330	0	3.09113	2.00518e-12	3.76235	3.47391e-14
ENSMUSG00000028937	Acot7	111	136	1220	706	1688	783	0	3.24779	2.36286e-12	5.34349	4.11327e-14
ENSMUSG00000107317	Gm19719	0	0	864	98	1603	174	0	12.4731	2.38249e-12	4.60197	4.16728e-14
ENSMUSG00000032122	Slc37a2	549	386	58	35	32	37	0	-3.4402	2.47977e-12	3.1978	4.35809e-14
ENSMUSG00000019893	Ros1	3460	3207	61	5	95	5	0	-6.21717	2.64772e-12	5.812	4.6753e-14
ENSMUSG00000021373	Cap2	5	0	179	253	162	280	0	6.4635	3.41498e-12	2.94818	6.05856e-14
ENSMUSG00000073409	H2-Q6	203	154	981	1898	1787	902	0	3.04702	3.43562e-12	5.68204	6.1238e-14
ENSMUSG00000055866	Per2	1993	2046	350	302	378	591	0	-2.22402	3.72257e-12	5.56551	6.66628e-14
ENSMUSG00000018417	Myo1b	706	903	3532	2832	4471	3498	0	2.24655	3.85439e-12	7.11319	6.93443e-14
ENSMUSG00000030761	Myo7a	928	868	68	44	162	83	0	-3.22546	4.20093e-12	4.16742	7.59289e-14
ENSMUSG00000005087	Cd44	1915	1937	8319	14303	7223	10594	0	2.4698	4.94026e-12	8.5744	8.97033e-14
ENSMUSG00000019817	Plagl1	1352	1450	4	30	9	83	0	-5.37707	5.18771e-12	4.59559	9.46284e-14
ENSMUSG00000022180	Slc7a8	5069	4574	746	234	809	303	0	-3.10745	5.91676e-12	6.60573	1.0842e-13
ENSMUSG00000099025	Gm27162	0	5	257	190	203	989	0	7.38026	6.26156e-12	3.85867	1.15259e-13
ENSMUSG00000099871	Gm21742	1066	1161	182	307	153	152	0	-2.41258	7.72813e-12	4.65573	1.42899e-13
ENSMUSG00000021725	Parp8	10	9	175	268	252	275	0	4.74291	8.10528e-12	3.11905	1.50548e-13
ENSMUSG00000051359	Ncald	70	88	628	589	387	609	0	2.88697	8.12627e-12	4.3624	1.51615e-13
ENSMUSG00000097142	Gm26778	185	250	14152	2973	20304	4542	0	5.69354	9.24968e-12	8.54268	1.73345e-13
ENSMUSG00000061232	H2-K1	1979	1915	6907	10076	10244	6918	0	2.21839	9.57992e-12	8.36107	1.80332e-13
ENSMUSG00000009246	Trpm5	10	31	12771	1416	24259	2825	0	9.07275	1.0264e-11	8.51272	1.94064e-13
ENSMUSG00000085890	Tnfsf13os	14	14	193	288	229	358	0	4.3278	1.0276e-11	3.26481	1.95146e-13
ENSMUSG00000027797	Dclk1	14	57	13128	1703	21381	3526	0	8.22608	1.06992e-11	8.45634	2.04074e-13
ENSMUSG00000025887	Casp12	14	9	161	477	171	426	0	4.80997	1.27037e-11	3.45366	2.43367e-13
ENSMUSG00000022687	Boc	19	36	254	453	243	431	0	3.7232	1.38525e-11	3.64484	2.6768e-13
ENSMUSG00000105900	Gm43240	222	167	835	1188	728	1232	0	2.43889	1.38525e-11	5.24107	2.67491e-13
ENSMUSG00000031377	Bmx	5	9	2630	312	4099	577	0	8.16659	1.42109e-11	6.07424	2.75791e-13
ENSMUSG00000042677	Zc3h12a	250	189	860	1042	800	1012	0	2.16492	1.47999e-11	5.16691	2.88453e-13
ENSMUSG00000098557	Kctd12	263	351	19916	4165	28994	6671	0	5.70636	1.50627e-11	9.05223	2.94831e-13
ENSMUSG00000060487	Samd5	37	40	561	832	539	2482	0	4.93057	1.52584e-11	5.29702	2.99932e-13
ENSMUSG00000105975	Gm42609	5	9	1249	180	1917	376	0	7.13267	1.52976e-11	5.0446	3.01977e-13
ENSMUSG00000037321	Tap1	231	220	971	2340	1720	1287	0	2.88885	1.69344e-11	5.87092	3.35698e-13
ENSMUSG00000026222	Sp100	19	5	1295	516	3403	463	0	6.98339	1.74773e-11	5.65628	3.47916e-13
ENSMUSG00000021662	Arhgef28	826	859	3653	2958	4301	2747	0	2.10875	2.15711e-11	7.05492	4.31205e-13
ENSMUSG00000101859	Gm29233	10	36	322	482	405	985	0	4.65678	2.21021e-11	4.29447	4.43662e-13
ENSMUSG00000030155	Clec2e	840	771	100	35	135	83	0	-3.08844	2.22412e-11	4.03644	4.48307e-13
ENSMUSG00000036594	H2-Aa	14	22	1602	14882	746	10328	0	8.6333	2.60349e-11	7.88557	5.26942e-13
ENSMUSG00000034422	Parp14	623	574	2551	3615	5522	2605	0	2.67063	2.60439e-11	7.07388	5.29294e-13
ENSMUSG00000045672	Col27a1	351	504	15	0	14	10	0	-5.33873	2.89881e-11	2.90199	5.91545e-13
ENSMUSG00000005672	Kit	157	206	1206	1387	1661	3402	0	3.49248	3.20775e-11	6.13086	6.57261e-13
ENSMUSG00000006777	Krt23	14	18	1495	317	2469	408	0	6.28815	3.42758e-11	5.38056	7.05158e-13
ENSMUSG00000035226	Rims4	536	767	11	0	23	0	0	-6.13357	3.74549e-11	3.47335	7.7368e-13
ENSMUSG00000020573	Pik3cg	19	18	2605	463	6447	1035	0	7.25841	3.90564e-11	6.55168	8.10015e-13
ENSMUSG00000029101	Rgs12	47	53	496	521	315	284	0	3.08712	4.12415e-11	3.89411	8.5877e-13
ENSMUSG00000056025	Clca3a1	1200	1109	4324	6043	3170	4949	0	2.07999	4.31419e-11	7.48291	9.01933e-13
ENSMUSG00000025202	Scd3	1707	1661	140	317	176	417	0	-2.59535	4.37453e-11	5.20254	9.18192e-13
ENSMUSG00000031626	Sorbs2	1034	1201	4217	3498	3690	3910	0	1.86281	4.6155e-11	7.24436	9.72614e-13
ENSMUSG00000033220	Rac2	0	9	2976	429	4436	591	0	8.93109	4.66443e-11	6.21804	9.86812e-13
ENSMUSG00000004933	Matk	19	36	3939	599	6393	1049	0	6.8647	4.6938e-11	6.73032	9.96935e-13
ENSMUSG00000022952	Runx1	79	92	1716	716	3345	1017	0	4.41397	4.87177e-11	5.93797	1.03879e-12
ENSMUSG00000027456	Sdcbp2	42	40	464	307	768	335	0	3.60786	5.01651e-11	4.10288	1.07383e-12
ENSMUSG00000025075	Habp2	88	71	896	896	687	2720	0	4.12367	5.17227e-11	5.54954	1.11148e-12
ENSMUSG00000034116	Vav1	10	18	3532	468	6186	774	0	7.70578	5.20868e-11	6.60095	1.12365e-12
ENSMUSG00000032015	Pou2f3	10	5	1848	239	3282	472	0	7.69094	5.57023e-11	5.69441	1.21092e-12
ENSMUSG00000072812	Ahnak2	5	0	375	98	800	211	0	7.25258	5.57023e-11	3.72564	1.20991e-12
ENSMUSG00000023800	Tiam2	185	154	1042	575	1015	966	0	2.50061	5.77057e-11	5.10005	1.25928e-12
ENSMUSG00000039943	Plcb4	139	119	639	925	607	1378	0	2.86821	7.0609e-11	5.0477	1.54674e-12
ENSMUSG00000025791	Pgm2	1527	1591	468	380	436	284	0	-1.90603	7.13332e-11	5.29567	1.56855e-12
ENSMUSG00000031613	Hpgd	102	92	778	468	642	472	0	2.69104	7.19304e-11	4.4738	1.58767e-12
ENSMUSG00000041361	Myzap	19	31	532	322	835	220	0	4.34255	7.2039e-11	4.10548	1.59607e-12
ENSMUSG00000068747	Sort1	1827	2068	6190	6349	6729	6753	0	1.82717	7.86871e-11	8.01391	1.74991e-12
ENSMUSG00000022479	Vdr	2011	2024	9810	8806	7407	5750	0	2.05801	7.99511e-11	8.26855	1.78889e-12
ENSMUSG00000087263	Gm15726	762	842	157	200	131	179	0	-2.18361	7.99511e-11	4.25065	1.79134e-12
ENSMUSG00000034923	Ly6g6f	0	0	664	49	1221	147	0	12.0777	8.00053e-11	4.20799	1.79922e-12
ENSMUSG00000079547	H2-DMb1	0	5	275	1134	95	994	0	7.9587	8.27389e-11	4.43411	1.87448e-12
ENSMUSG00000027514	Zbp1	10	18	518	283	1796	399	0	5.83814	8.27389e-11	4.74525	1.87305e-12
ENSMUSG00000086503	Xist	226	103502	161	215	153	133	0	-8.21876	8.48252e-11	9.74833	1.92881e-12
ENSMUSG00000079180	Mptx2	323	198	10570	8295	1432	4263	0	4.62578	9.82836e-11	7.74735	2.24302e-12
ENSMUSG00000026395	Ptprc	28	5	1138	244	1428	541	0	5.76084	9.8726e-11	4.89733	2.26134e-12
ENSMUSG00000029561	Oasl2	116	79	2455	1479	6186	1031	0	4.94224	1.02298e-10	6.64252	2.35169e-12
ENSMUSG00000029369	Afm	429	382	36	10	18	10	0	-4.3594	1.07229e-10	2.88836	2.47398e-12
ENSMUSG00000038545	Cul7	1057	898	204	108	225	188	0	-2.33523	1.07731e-10	4.48937	2.49451e-12
ENSMUSG00000092901	Mir5130	14	18	479	195	889	248	0	4.91405	1.25976e-10	4.02532	2.92747e-12
ENSMUSG00000074447	Defa21	0	5	147	205	149	760	0	6.99978	1.3677e-10	3.48208	3.18971e-12
ENSMUSG00000022504	Ciita	5	14	304	2219	229	1342	0	6.79397	1.38195e-10	5.14248	3.23445e-12
ENSMUSG00000030200	Bcl2l14	65	53	2216	609	3273	738	0	4.95617	1.59511e-10	5.93423	3.74663e-12
ENSMUSG00000025037	Maoa	291	421	2216	3177	1774	1401	0	2.66176	1.69057e-10	6.31878	3.98494e-12
ENSMUSG00000031387	Renbp	397	338	11	15	27	14	0	-4.35083	1.69809e-10	2.74943	4.01681e-12
ENSMUSG00000048022	Tmem229a	0	0	764	64	1567	115	0	12.3494	1.79308e-10	4.47868	4.25644e-12
ENSMUSG00000068299	Nat8f4	24	27	678	443	274	179	0	4.01418	1.79991e-10	3.81535	4.28765e-12
ENSMUSG00000105302	Gm19817	0	0	343	44	571	101	0	11.1005	1.88661e-10	3.23688	4.50988e-12
ENSMUSG00000032289	Thsd4	771	767	25	0	45	10	0	-5.14763	1.906e-10	3.74706	4.57211e-12
ENSMUSG00000037649	H2-DMa	24	27	307	1139	225	870	0	4.70291	2.02916e-10	4.48425	4.88446e-12
ENSMUSG00000113680	AC158115.2	24	40	329	229	256	367	0	3.28811	2.30497e-10	3.4469	5.56757e-12
ENSMUSG00000070034	Sp110	10	0	240	253	750	165	0	6.20799	2.38366e-10	3.64951	5.77749e-12
ENSMUSG00000037548	H2-DMb2	0	5	186	1027	99	829	0	7.7353	2.6929e-10	4.21224	6.54944e-12
ENSMUSG00000038301	Snx10	277	224	882	1246	844	1031	0	2.0801	2.80436e-10	5.28127	6.84389e-12
ENSMUSG00000038665	Dgki	0	9	1830	253	3242	495	0	8.3994	2.94993e-10	5.68764	7.22371e-12
ENSMUSG00000053702	Nebl	5	22	2226	336	3731	687	0	7.10364	3.02427e-10	5.95146	7.43094e-12
ENSMUSG00000039629	Strip2	33	53	6454	750	10859	1575	0	6.93717	3.1857e-10	7.44408	7.85414e-12
ENSMUSG00000055435	Maf	1043	1056	161	132	292	124	0	-2.46892	3.29269e-10	4.55558	8.14533e-12
ENSMUSG00000023034	Nr4a1	190	233	1955	847	1742	1026	0	2.80904	3.93876e-10	5.70507	9.77636e-12
ENSMUSG00000073405	H2-T-ps	125	136	646	755	912	499	0	2.51552	3.97874e-10	4.73886	9.90874e-12
ENSMUSG00000015405	Ace2	1891	1398	282	180	481	234	0	-2.38233	4.32072e-10	5.22318	1.07964e-11
ENSMUSG00000049037	Clec4a1	0	0	371	59	598	60	0	11.1378	4.3568e-10	3.27399	1.09228e-11
ENSMUSG00000006538	Ihh	762	771	118	219	99	92	0	-2.46375	5.03447e-10	4.10588	1.26637e-11
ENSMUSG00000037999	Arap2	1103	1043	3061	3566	3915	3210	0	1.76776	5.08097e-10	7.10181	1.2823e-11
ENSMUSG00000036880	Acaa2	5946	5813	1927	837	1230	715	0	-2.23457	5.23267e-10	7.10156	1.32495e-11
ENSMUSG00000075010	AW112010	19	22	222	823	189	628	0	4.56846	5.39582e-10	4.04148	1.37075e-11
ENSMUSG00000020787	P2rx1	0	0	193	54	499	106	0	10.7905	5.81763e-10	2.92961	1.48276e-11
ENSMUSG00000052861	Dnah6	10	0	2366	312	3583	481	0	8.47124	6.11242e-10	5.89688	1.56298e-11
ENSMUSG00000035929	H2-Q4	1038	828	4039	4622	4494	2399	0	2.14285	6.11604e-10	7.23153	1.569e-11
ENSMUSG00000070031	Sp140	88	92	507	545	440	380	0	2.45834	7.208e-10	4.15319	1.85513e-11
ENSMUSG00000008193	Spib	0	9	3247	326	5567	651	0	9.14986	7.75597e-10	6.43666	2.00262e-11
ENSMUSG00000021611	Tert	932	846	254	200	225	220	0	-1.89574	7.84446e-10	4.49141	2.03201e-11
ENSMUSG00000022148	Fyb	37	40	5726	667	9863	1218	0	6.92946	8.00216e-10	7.27607	2.07952e-11
ENSMUSG00000022197	Pdzd2	628	548	115	93	113	147	0	-2.23728	8.4568e-10	3.78913	2.20471e-11
ENSMUSG00000021553	Slc28a3	14	9	136	492	144	486	0	4.83669	9.47388e-10	3.47965	2.47776e-11
ENSMUSG00000032661	Oas3	10	0	1445	696	5540	408	0	8.74228	9.9214e-10	6.16709	2.60307e-11
ENSMUSG00000037860	Aim2	420	465	1574	1966	1482	1932	0	2.05726	1.02687e-09	6.08121	2.70275e-11
ENSMUSG00000079505	Gm11131	314	250	1324	1333	1513	806	0	2.22699	1.02777e-09	5.58344	2.71368e-11
ENSMUSG00000034641	Cd300ld	0	0	293	49	418	83	0	10.768	1.03061e-09	2.90783	2.72975e-11
ENSMUSG00000075520	Malrd1	1832	1818	4923	5848	5136	5654	0	1.64778	1.06843e-09	7.76377	2.83882e-11
ENSMUSG00000098262	Gm27520	10	1087	4	0	0	0	0	-8.86283	1.25521e-09	3.19995	3.34557e-11
ENSMUSG00000091387	Gcnt4	1619	1455	493	399	485	326	0	-1.76461	1.30692e-09	5.32529	3.49426e-11
ENSMUSG00000028063	Lmna	310	206	1178	1839	916	1008	0	2.33528	1.45688e-09	5.55274	3.90733e-11
ENSMUSG00000095134	Mid1-ps1	914	912	186	292	153	156	0	-2.13762	1.55002e-09	4.45031	4.17006e-11
ENSMUSG00000051674	Dcun1d4	360	347	1292	2292	1284	2097	0	2.38117	1.58082e-09	6.0493	4.26607e-11
ENSMUSG00000114828	CT009713.10	5	0	118	176	207	303	0	6.35393	1.62607e-09	2.83943	4.40174e-11
ENSMUSG00000085715	Tsix	47	9339	33	64	41	37	0	-6.66981	1.63705e-09	6.3025	4.44508e-11
ENSMUSG00000021919	Chat	10	0	814	161	1091	211	0	6.90128	1.75972e-09	4.33511	4.79285e-11
ENSMUSG00000026617	Bpnt1	4350	3496	1078	755	1334	898	0	-1.85469	1.78537e-09	6.64161	4.87756e-11
ENSMUSG00000016382	Pls3	190	158	817	657	647	706	0	2.10759	1.9e-09	4.78197	5.20658e-11
ENSMUSG00000040483	Xaf1	56	27	382	531	1060	312	0	3.8779	1.91459e-09	4.3771	5.26248e-11
ENSMUSG00000015966	Il17rb	37	49	2351	429	3794	747	0	5.51217	1.98688e-09	6.0293	5.47774e-11
ENSMUSG00000091479	Gm17035	3072	2826	589	244	746	335	0	-2.52561	2.13346e-09	6.02639	5.89963e-11
ENSMUSG00000037627	Rgs22	10	0	2537	278	3848	477	0	8.55471	2.26525e-09	5.98	6.28293e-11
ENSMUSG00000097266	Gm26802	24	27	464	200	261	216	0	3.56167	2.39452e-09	3.38161	6.66142e-11
ENSMUSG00000021730	Hcn1	10	31	707	312	862	179	0	4.73336	2.39993e-09	4.20465	6.69645e-11
ENSMUSG00000060063	Alox5ap	0	5	1377	137	2348	220	0	8.70479	2.42459e-09	5.17663	6.78547e-11
ENSMUSG00000022661	Cd200	47	40	543	215	773	399	0	3.5683	2.42988e-09	4.14933	6.82049e-11
ENSMUSG00000066861	Oas1g	134	123	1584	1178	3390	692	0	3.83375	2.62452e-09	5.96018	7.38871e-11
ENSMUSG00000054630	Ugt2b5	914	920	182	83	185	60	0	-2.75401	2.64278e-09	4.29193	7.46212e-11
ENSMUSG00000027513	Pck1	762	552	165	69	108	120	0	-2.41612	2.68404e-09	3.89669	7.60097e-11
ENSMUSG00000028415	Spink4	466	395	3407	4632	4090	16628	0	4.15973	2.74862e-09	8.0177	7.8289e-11
ENSMUSG00000101031	Ms4a12	134	128	539	540	575	605	0	2.19506	2.74862e-09	4.4531	7.82966e-11
ENSMUSG00000023186	Vwa5a	282	250	810	1110	817	998	0	1.89478	2.87572e-09	5.20382	8.21564e-11
ENSMUSG00000080715	Gm5406	74	62	792	297	1280	632	0	3.56468	2.87621e-09	4.7863	8.24102e-11
ENSMUSG00000079116	Gm15293	0	0	108	88	99	435	0	10.556	3.18271e-09	2.69868	9.14572e-11
ENSMUSG00000053310	Nrgn	14	18	2098	258	3134	376	0	6.6116	3.39536e-09	5.70165	9.78507e-11
ENSMUSG00000044156	Hepacam2	167	184	1609	628	2649	1768	0	3.34699	3.74867e-09	5.94294	1.08345e-10
ENSMUSG00000024730	Ms4a8a	365	447	1517	1620	2523	1690	0	2.27025	3.77193e-09	6.14894	1.09331e-10
ENSMUSG00000042684	Npl	337	347	4	5	0	14	0	-5.77805	3.87728e-09	2.56682	1.12708e-10
ENSMUSG00000036053	Fmnl2	203	294	810	1037	782	1049	0	1.96992	4.04187e-09	5.17401	1.17829e-10
ENSMUSG00000032690	Oas2	5	9	3022	331	8085	413	0	8.81257	4.35265e-09	6.71885	1.27251e-10
ENSMUSG00000030302	Atp2b2	5	5	496	88	1082	170	0	6.59448	4.82219e-09	4.0356	1.4138e-10
ENSMUSG00000031762	Mt2	1149	990	225	312	122	243	0	-2.16858	4.9242e-09	4.66739	1.44781e-10
ENSMUSG00000032733	Snx33	14	9	168	195	203	335	0	4.36913	4.98264e-09	3.02523	1.46914e-10
ENSMUSG00000037679	Inf2	60	40	282	1046	342	760	0	3.67545	5.00813e-09	4.45089	1.48083e-10
ENSMUSG00000030921	Trim30a	10	18	454	609	1334	106	0	5.56415	5.15857e-09	4.47506	1.52961e-10
ENSMUSG00000069919	Hba-a1	97	272	0	0	0	0	0	-10.476	5.17378e-09	1.6556	1.53843e-10
ENSMUSG00000027799	Nbea	794	942	2480	2924	2514	2990	0	1.73623	5.25496e-09	6.76963	1.56695e-10
ENSMUSG00000029815	Malsu1	1421	1350	475	390	413	472	0	-1.57523	6.01838e-09	5.24909	1.7996e-10
ENSMUSG00000005125	Ndrg1	14708	13820	2951	1066	3874	2042	0	-2.42196	6.27881e-09	8.32597	1.8827e-10
ENSMUSG00000030122	Ptms	1163	1227	4035	3669	5473	3191	0	1.8663	6.91966e-09	7.34373	2.08063e-10
ENSMUSG00000033740	St18	14	14	675	122	1293	316	0	5.52081	7.01e-09	4.43033	2.11363e-10
ENSMUSG00000084939	Gm830	0	5	728	93	409	92	0	7.05974	7.59843e-09	3.54211	2.29738e-10
ENSMUSG00000070645	Ren1	5	0	1278	108	1096	133	0	8.059	7.61173e-09	4.52587	2.30774e-10
ENSMUSG00000049539	Hist1h1a	3690	4245	1360	1523	1199	1287	0	-1.48125	7.83704e-09	6.80337	2.38258e-10
ENSMUSG00000020021	Fgd6	268	325	846	1012	1136	1195	0	1.90917	7.97031e-09	5.37387	2.42973e-10
ENSMUSG00000074272	Ceacam1	4959	5270	20947	42134	19649	29258	0	2.52902	8.29549e-09	10.0377	2.53577e-10
ENSMUSG00000098743	Gm27927	5	1700	0	0	5	0	0	-9.17552	8.44874e-09	3.82864	2.58965e-10
ENSMUSG00000050100	Hmx2	0	0	311	35	535	60	0	10.9309	8.58246e-09	3.06874	2.64494e-10
ENSMUSG00000026235	Epha4	337	333	974	1509	1091	1021	0	1.8587	8.58246e-09	5.50441	2.63907e-10
ENSMUSG00000023249	Parp3	19	9	154	258	229	284	0	4.12311	9.27182e-09	3.06539	2.86511e-10
ENSMUSG00000000958	Slc7a7	803	741	193	229	176	138	0	-1.98717	9.50254e-09	4.25776	2.94432e-10
ENSMUSG00000110588	Gm45774	1084	942	218	288	104	229	0	-2.19522	9.72666e-09	4.58137	3.02186e-10
ENSMUSG00000030643	Rab30	545	425	90	44	104	60	0	-2.60557	1.01403e-08	3.41436	3.15881e-10
ENSMUSG00000010066	Cacna2d2	14	14	657	122	1248	284	0	5.46241	1.06933e-08	4.37279	3.34e-10
ENSMUSG00000026478	Lamc1	1970	2090	739	536	485	646	0	-1.66988	1.21198e-08	5.76207	3.79565e-10
ENSMUSG00000026288	Inpp5d	19	31	3568	429	6092	550	0	6.83216	1.24983e-08	6.56076	3.92458e-10
ENSMUSG00000055639	Dach1	766	990	3125	2579	2407	3503	0	1.81131	1.37004e-08	6.85192	4.31347e-10
ENSMUSG00000026815	Gfi1b	0	0	414	20	732	69	0	11.3251	1.39974e-08	3.45959	4.41863e-10
ENSMUSG00000098078	Gm26992	14	3058	4	20	18	5	0	-6.94096	1.52157e-08	4.69085	4.81589e-10
ENSMUSG00000046159	Chrm3	42	97	607	419	346	715	0	2.98992	1.52682e-08	4.27688	4.84523e-10
ENSMUSG00000022453	Naga	1283	1139	343	429	346	403	0	-1.58605	1.53115e-08	5.05084	4.87171e-10
ENSMUSG00000031523	Dlc1	296	303	0	10	5	5	0	-5.79115	1.6155e-08	2.37885	5.15356e-10
ENSMUSG00000071633	Gm4952	0	0	418	35	575	42	0	11.113	1.66465e-08	3.24944	5.32421e-10
ENSMUSG00000106651	Gm42608	0	0	286	35	382	74	0	10.6505	1.70379e-08	2.79167	5.47477e-10
ENSMUSG00000053931	Cnn3	1412	1499	5726	4466	4691	3283	0	1.72529	1.70379e-08	7.50488	5.47779e-10
ENSMUSG00000030017	Reg3g	51	31	528	11112	1320	12485	0	7.35118	1.74431e-08	7.7845	5.62259e-10
ENSMUSG00000021565	Slc6a19	1024	750	211	151	247	110	0	-2.21115	2.07851e-08	4.38538	6.71715e-10
ENSMUSG00000022840	Adcy5	10	22	1121	195	2052	275	0	5.92493	2.09301e-08	5.02235	6.78144e-10
ENSMUSG00000074825	Itpripl1	992	1039	304	336	243	193	0	-1.83691	2.18132e-08	4.70365	7.08574e-10
ENSMUSG00000022836	Mylk	1629	1389	364	419	539	486	0	-1.64711	2.31724e-08	5.34319	7.54658e-10
ENSMUSG00000026043	Col3a1	411	443	0	20	0	5	0	-6.01263	2.32048e-08	2.87389	7.57645e-10
ENSMUSG00000073399	Trim40	60	22	924	307	1347	358	0	4.26183	2.35578e-08	4.73021	7.71132e-10
ENSMUSG00000037921	Ddx60	60	97	1898	998	5095	623	0	4.88114	2.3583e-08	6.27371	7.7392e-10
ENSMUSG00000020658	Efr3b	374	386	58	44	45	42	0	-2.91947	2.36304e-08	2.99714	7.77447e-10
ENSMUSG00000049892	Rasd1	60	88	429	443	288	344	0	2.42155	2.42167e-08	3.84045	7.98753e-10
ENSMUSG00000034168	Irf2bpl	65	75	443	404	490	248	0	2.5843	2.47437e-08	3.9087	8.18196e-10
ENSMUSG00000031725	Ces1f	0	9	393	98	431	147	0	5.94537	2.51488e-08	3.25277	8.33686e-10
ENSMUSG00000026811	St6galnac6	14	5	949	132	1248	174	0	6.1282	2.54984e-08	4.47632	8.49523e-10
ENSMUSG00000068245	Phf11d	42	22	307	404	732	170	0	3.74609	2.54984e-08	3.87889	8.49162e-10
ENSMUSG00000009378	Slc16a12	4387	4630	978	210	782	275	0	-2.91237	2.55047e-08	6.54838	8.51855e-10
ENSMUSG00000097541	Gm26752	0	0	240	64	378	46	0	10.5554	2.58385e-08	2.69777	8.65157e-10
ENSMUSG00000001270	Ckb	5078	5651	1720	1056	1859	852	0	-1.87726	2.63381e-08	7.08595	8.84078e-10
ENSMUSG00000028538	St3gal3	1361	1358	514	341	440	394	0	-1.59845	2.76729e-08	5.21279	9.31188e-10
ENSMUSG00000047250	Ptgs1	14	0	2248	273	3578	445	0	7.95515	2.79826e-08	5.85589	9.43942e-10
ENSMUSG00000024292	Cyp4f14	37	27	600	229	1087	261	0	4.1871	2.8071e-08	4.30485	9.4926e-10
ENSMUSG00000074715	Ccl28	466	688	2601	2555	1522	2175	0	2.01702	3.03437e-08	6.42885	1.02864e-09
ENSMUSG00000001225	Slc26a3	2491	2213	896	677	683	582	0	-1.6442	3.07795e-08	5.98331	1.04598e-09
ENSMUSG00000029919	Hpgds	84	106	885	414	1522	518	0	3.23405	3.18246e-08	4.95333	1.08541e-09
ENSMUSG00000017978	Cadps2	443	478	1552	1548	1352	1433	0	1.75941	3.18246e-08	5.87613	1.0868e-09
ENSMUSG00000026639	Lamb3	97	110	503	555	400	376	0	2.2256	3.27955e-08	4.1431	1.12269e-09
ENSMUSG00000030223	Ptpro	37	84	357	623	274	545	0	2.96708	3.48315e-08	4.05682	1.19819e-09
ENSMUSG00000030847	Bag3	65	88	336	356	409	596	0	2.56029	3.48315e-08	4.01434	1.19705e-09
ENSMUSG00000041268	Dmxl2	125	106	5041	725	8215	1461	0	5.16886	3.5339e-08	7.11038	1.21859e-09
ENSMUSG00000069917	Hba-a2	79	255	0	0	0	0	0	-10.3328	3.74328e-08	1.51775	1.29391e-09
ENSMUSG00000104841	Gm17743	130	119	536	725	396	577	0	2.24345	4.01776e-08	4.42341	1.39213e-09
ENSMUSG00000012519	Mlkl	33	84	325	599	333	385	0	2.88312	4.59417e-08	3.93066	1.59568e-09
ENSMUSG00000017607	Tns4	323	276	1106	1299	777	902	0	1.84778	4.65323e-08	5.33307	1.62006e-09
ENSMUSG00000058908	Pla2g2a	10	14	939	1329	27576	72621	0	11.1615	4.65567e-08	9.83167	1.62479e-09
ENSMUSG00000047810	Ccdc88b	14	18	86	370	234	467	0	4.25187	4.8895e-08	3.38149	1.71047e-09
ENSMUSG00000027801	Tm4sf4	171	180	3553	686	4525	1497	0	3.97057	5.12931e-08	6.54176	1.79863e-09
ENSMUSG00000025780	Itih5	79	66	361	443	422	252	0	2.43136	5.24002e-08	3.81814	1.84182e-09
ENSMUSG00000073413	Ly6g6d	5	0	482	59	782	110	0	7.20131	5.64091e-08	3.67415	1.98743e-09
ENSMUSG00000010154	Spire2	111	110	411	463	607	454	0	2.21942	5.7017e-08	4.2309	2.0136e-09
ENSMUSG00000025515	Muc2	1486	868	15643	25862	17310	114358	0	5.30196	5.7677e-08	10.5872	2.0417e-09
ENSMUSG00000030465	Psd3	1481	1315	4602	3435	5136	3548	0	1.67106	5.84782e-08	7.39911	2.07494e-09
ENSMUSG00000091412	Gm2895	1366	1297	322	142	413	239	0	-2.15643	5.90654e-08	4.98654	2.10069e-09
ENSMUSG00000110276	Gm45330	37	31	257	195	261	348	0	3.05169	6.14534e-08	3.30907	2.19074e-09
ENSMUSG00000024039	Cbs	5	9	147	380	86	275	0	5.0315	6.63492e-08	2.97323	2.3708e-09
ENSMUSG00000037012	Hk1	14	31	553	180	1132	252	0	4.65212	6.81901e-08	4.25719	2.44226e-09
ENSMUSG00000052776	Oas1a	180	193	1827	1304	3628	738	0	3.42668	7.00582e-08	6.10634	2.515e-09
ENSMUSG00000027876	Reg4	282	255	2098	2063	1908	9303	0	3.93775	7.03303e-08	7.12205	2.53063e-09
ENSMUSG00000064140	Trim38	14	14	586	108	970	188	0	5.1407	7.06678e-08	4.05652	2.54865e-09
ENSMUSG00000030671	Pde3b	167	193	981	584	862	564	0	2.1416	7.55024e-08	4.8623	2.72931e-09
ENSMUSG00000074682	Zcchc3	545	342	93	78	54	42	0	-2.65018	7.64838e-08	3.27497	2.77115e-09
ENSMUSG00000110195	Pde2a	60	75	1406	317	3048	843	0	4.4844	7.87565e-08	5.66695	2.86006e-09
ENSMUSG00000033581	Igf2bp2	3423	3597	1171	1411	1195	1264	0	-1.39346	8.05496e-08	6.66369	2.93188e-09
ENSMUSG00000025007	Aldh18a1	11489	10715	4474	3644	3946	3947	0	-1.38453	8.80432e-08	8.32732	3.21197e-09
ENSMUSG00000042985	Upk3b	310	202	4	5	0	0	0	-6.69053	8.86892e-08	2.13342	3.24292e-09
ENSMUSG00000090215	Trim34b	60	31	432	346	804	216	0	3.39924	9.01026e-08	4.05104	3.30211e-09
ENSMUSG00000044468	Fam46c	116	163	981	915	898	3443	0	3.57715	9.04491e-08	5.83326	3.32234e-09
ENSMUSG00000020120	Plek	10	9	657	83	1275	207	0	5.96083	9.23436e-08	4.31315	3.39962e-09
ENSMUSG00000044033	Ccdc141	37	53	200	477	274	701	0	3.28033	9.93177e-08	3.92616	3.66464e-09
ENSMUSG00000042659	Arrdc4	1887	1507	593	511	584	605	0	-1.47628	1.0628e-07	5.58068	3.9304e-09
ENSMUSG00000031442	Mcf2l	139	171	582	1100	607	1850	0	2.82489	1.06496e-07	5.27264	3.94724e-09
ENSMUSG00000032290	Ptpn9	130	145	557	560	463	513	0	2.01021	1.11261e-07	4.3583	4.13312e-09
ENSMUSG00000058163	Gm5431	10	5	118	278	499	101	0	5.12666	1.15328e-07	3.15839	4.29381e-09
ENSMUSG00000016200	Syt14	222	246	4	5	5	5	0	-5.50015	1.16596e-07	2.04285	4.35073e-09
ENSMUSG00000092482	Gm20531	19	36	675	180	1132	261	0	4.44903	1.17435e-07	4.34564	4.39182e-09
ENSMUSG00000031558	Slit2	125	75	589	380	562	390	0	2.35328	1.17724e-07	4.20677	4.41246e-09
ENSMUSG00000052392	Acot4	688	653	218	108	153	101	0	-2.12172	1.19803e-07	4.01246	4.50033e-09
ENSMUSG00000002881	Nab1	365	342	907	1494	961	1282	0	1.79731	1.21318e-07	5.52788	4.56737e-09
ENSMUSG00000039934	Gsap	28	14	100	351	265	449	0	3.87671	1.24256e-07	3.40374	4.68832e-09
ENSMUSG00000017639	Rab11fip4	24	18	607	117	1213	312	0	4.84431	1.30552e-07	4.34301	4.93674e-09
ENSMUSG00000040653	Ppp1r14c	10	0	593	117	984	129	0	6.58432	1.36266e-07	4.02055	5.16417e-09
ENSMUSG00000043592	Unc5cl	1984	1880	610	803	598	472	0	-1.55737	1.42757e-07	5.73471	5.42204e-09
ENSMUSG00000023032	Slc4a8	14	14	1174	156	2034	179	0	6.07821	1.50986e-07	4.98107	5.74716e-09
ENSMUSG00000018830	Myh11	429	193	8	0	9	10	0	-5.39514	1.51134e-07	2.44479	5.76539e-09
ENSMUSG00000037169	Mycn	425	307	54	20	36	23	0	-3.36646	1.60452e-07	2.8613	6.13424e-09
ENSMUSG00000022096	Hr	65	62	557	317	746	243	0	2.96678	1.64556e-07	4.12275	6.307e-09
ENSMUSG00000070315	4930581F22Rik	517	403	132	83	86	106	0	-2.08834	1.64556e-07	3.48309	6.31852e-09
ENSMUSG00000075702	Selenom	97	132	892	351	1599	760	0	3.07691	1.94372e-07	5.07352	7.47959e-09
ENSMUSG00000030401	Rtn2	24	36	311	195	382	179	0	3.23828	2.00905e-07	3.30761	7.7477e-09
ENSMUSG00000052062	Pard3b	2869	2668	981	1100	755	834	0	-1.51252	2.15261e-07	6.27105	8.31928e-09
ENSMUSG00000004317	Clcn5	3054	2962	1142	1139	934	1040	0	-1.41604	2.22881e-07	6.43125	8.63234e-09
ENSMUSG00000104030	5330406M23Rik	5	0	97	215	149	234	0	6.13602	2.29611e-07	2.6258	8.91209e-09
ENSMUSG00000049624	Slc17a5	1546	1354	475	404	517	550	0	-1.48425	2.33623e-07	5.35138	9.0873e-09
ENSMUSG00000003282	Plag1	452	307	65	59	54	46	0	-2.67301	2.41211e-07	3.04791	9.40254e-09
ENSMUSG00000018846	Pank3	7661	7083	3186	2700	2609	2944	0	-1.28001	2.44285e-07	7.78307	9.54271e-09
ENSMUSG00000036565	Ttyh3	2998	3535	1142	1236	1208	1145	0	-1.38016	2.5903e-07	6.5663	1.01403e-08
ENSMUSG00000039878	Slc39a5	1541	1481	539	360	494	229	0	-1.81098	2.67042e-07	5.28404	1.04762e-08
ENSMUSG00000037033	Clca3b	11563	11854	43827	55449	38511	48705	0	2.0754	2.67074e-07	10.8207	1.04997e-08
ENSMUSG00000101628	Gm28177	1006	1052	2148	8047	5082	4972	0	2.3787	2.86025e-07	7.58724	1.12685e-08
ENSMUSG00000023232	Serinc2	499	552	1424	1586	1504	1763	0	1.66473	2.86247e-07	5.98438	1.13011e-08
ENSMUSG00000038305	Spats2l	70	79	204	570	508	637	0	2.7738	2.89058e-07	4.17265	1.14362e-08
ENSMUSG00000028525	Pde4b	42	31	186	487	176	440	0	3.21646	2.9774e-07	3.56478	1.18045e-08
ENSMUSG00000090208	Gm15851	0	0	215	69	126	97	0	10.0191	3.2096e-07	2.17136	1.27518e-08
ENSMUSG00000019823	Mical1	107	71	589	390	714	307	0	2.58129	3.24161e-07	4.24802	1.2906e-08
ENSMUSG00000063903	Klk1	79	79	553	1280	360	2775	0	4.06053	3.24217e-07	5.48006	1.29352e-08
ENSMUSG00000057400	Ces1c	33	18	211	244	211	879	0	4.01293	3.24873e-07	3.81125	1.29884e-08
ENSMUSG00000050520	Cldn8	342	382	54	59	32	51	0	-2.80297	3.72184e-07	2.95308	1.49109e-08
ENSMUSG00000010175	Prox1	310	395	1192	944	1953	1575	0	2.10241	3.89694e-07	5.79458	1.56449e-08
ENSMUSG00000073940	Hbb-bt	65	224	0	0	0	0	0	-10.1244	3.91542e-07	1.31817	1.57517e-08
ENSMUSG00000051043	Gprc5c	28	22	2751	185	4593	490	0	6.42802	3.92413e-07	6.15642	1.58194e-08
ENSMUSG00000096956	Snhg18	33	36	275	210	189	367	0	2.99847	4.16401e-07	3.28112	1.68558e-08
ENSMUSG00000054676	1600014C10Rik	190	189	1606	1596	633	541	0	2.59711	4.16401e-07	5.3499	1.68309e-08
ENSMUSG00000032718	Mansc1	111	163	553	555	427	861	0	2.21313	4.16698e-07	4.53517	1.69025e-08
ENSMUSG00000044860	Gm1123	1071	863	3065	7322	2887	9472	0	2.63938	4.29587e-07	7.7361	1.74969e-08
ENSMUSG00000003032	Klf4	471	513	1966	1183	1796	1900	0	1.88933	4.29587e-07	6.08515	1.74728e-08
ENSMUSG00000052271	Bhlha15	24	22	232	215	243	1195	0	4.45044	4.29635e-07	4.08932	1.75347e-08
ENSMUSG00000020142	Slc1a4	226	211	668	1158	737	1964	0	2.46108	4.39088e-07	5.42952	1.79795e-08
ENSMUSG00000067203	H2-K2	194	189	714	862	1141	472	0	2.14546	4.39088e-07	4.95414	1.79936e-08
ENSMUSG00000053961	Ang5	10	0	264	73	229	312	0	5.52325	4.54895e-07	2.97595	1.86793e-08
ENSMUSG00000026077	Npas2	213	228	682	599	764	820	0	1.78964	4.59293e-07	4.84279	1.88981e-08
ENSMUSG00000105358	Gm43099	65	44	232	336	229	358	0	2.488	4.69212e-07	3.46104	1.93453e-08
ENSMUSG00000048376	F2r	268	281	8	5	0	0	0	-6.28481	4.82227e-07	2.24178	1.99221e-08
ENSMUSG00000094338	Hist1h2bl	3962	4814	1399	2112	1486	1516	0	-1.34973	4.86482e-07	7.00509	2.01384e-08
ENSMUSG00000037366	Pafah2	1084	1052	400	365	328	371	0	-1.45973	4.87122e-07	4.92216	2.02055e-08
ENSMUSG00000024197	Plin3	2048	1810	710	750	669	628	0	-1.40004	5.0262e-07	5.79781	2.08902e-08
ENSMUSG00000024349	Tmem173	74	75	236	667	328	641	0	2.73039	5.26751e-07	4.13217	2.1937e-08
ENSMUSG00000093805	Gal3st2b	37	14	357	224	185	234	0	3.37182	5.28618e-07	3.19851	2.21468e-08
ENSMUSG00000046876	Atxn1	452	421	1406	1183	1967	1346	0	1.85029	5.28618e-07	5.87787	2.20728e-08
ENSMUSG00000032083	Apoa1	5106	4030	789	375	1423	339	0	-2.54003	5.28618e-07	6.65252	2.21283e-08
ENSMUSG00000053158	Fes	14	36	910	161	1397	248	0	4.85816	5.67375e-07	4.60991	2.38179e-08
ENSMUSG00000024339	Tap2	102	128	443	686	611	339	0	2.25646	5.73065e-07	4.32237	2.41044e-08
ENSMUSG00000029188	Slc34a2	2883	2620	15	253	14	202	0	-4.43722	5.73784e-07	5.62456	2.41825e-08
ENSMUSG00000040706	Agmat	1338	1262	543	399	422	266	0	-1.58982	5.74552e-07	5.15156	2.42627e-08
ENSMUSG00000035504	Reep6	4977	4955	2148	1217	1899	1374	0	-1.49167	5.77922e-07	7.12206	2.44531e-08
ENSMUSG00000023456	Tpi1	5766	5756	2408	2355	2496	1978	0	-1.23284	5.87009e-07	7.44932	2.48865e-08
ENSMUSG00000047139	Cd24a	4848	4972	34238	13179	45832	28219	0	2.72875	5.92586e-07	10.1635	2.51723e-08
ENSMUSG00000110411	Gm45457	51	75	297	297	274	284	0	2.27416	5.93694e-07	3.47706	2.52688e-08
ENSMUSG00000019699	Akt3	60	92	247	521	360	367	0	2.37635	6.03774e-07	3.83778	2.57984e-08
ENSMUSG00000035699	Slc51a	928	785	122	190	198	298	0	-1.99089	6.03774e-07	4.40534	2.57969e-08
ENSMUSG00000028749	Pla2g2f	14	22	179	185	171	829	0	4.33119	6.62695e-07	3.62589	2.83713e-08
ENSMUSG00000041762	Gpr155	545	531	154	117	167	97	0	-1.91844	6.77552e-07	3.76389	2.90637e-08
ENSMUSG00000015501	Hivep2	416	386	1581	1124	2353	1259	0	2.07298	6.81014e-07	5.9527	2.9269e-08
ENSMUSG00000026970	Rbms1	1011	890	382	263	198	234	0	-1.73806	7.31355e-07	4.64405	3.14935e-08
ENSMUSG00000025888	Casp1	425	452	1196	1869	1042	1589	0	1.7788	7.78713e-07	5.82245	3.35977e-08
ENSMUSG00000105987	AI506816	5175	5353	1973	2433	1446	1978	0	-1.34761	8.10115e-07	7.26777	3.50199e-08
ENSMUSG00000095457	Gm8989	2805	3286	660	195	126	46	0	-3.49792	8.81506e-07	5.87917	3.81795e-08
ENSMUSG00000056116	H2-T22	305	272	771	1061	1365	738	0	1.85921	9.0873e-07	5.28944	3.94343e-08
ENSMUSG00000007827	Ankrd26	1924	2081	618	900	553	651	0	-1.47768	9.73304e-07	5.81953	4.23176e-08
ENSMUSG00000070576	Mn1	5	9	361	69	705	83	0	5.52384	9.85746e-07	3.45315	4.29406e-08
ENSMUSG00000094651	Gal3st2	51	5	418	302	310	239	0	3.58513	9.94467e-07	3.5314	4.34034e-08
ENSMUSG00000079339	Ifit1bl1	60	44	528	326	2133	403	0	4.1372	1.02109e-06	4.95215	4.46504e-08
ENSMUSG00000096727	Psmb9	148	180	479	1003	589	573	0	2.08733	1.0809e-06	4.68026	4.73557e-08
ENSMUSG00000024190	Dusp1	503	644	3607	2146	2366	1296	0	2.11804	1.09926e-06	6.50971	4.82516e-08
ENSMUSG00000069892	9930111J21Rik2	14	5	125	341	171	161	0	4.45105	1.1023e-06	2.8346	4.84771e-08
ENSMUSG00000039062	Anpep	28176	23834	5012	1976	8579	3992	0	-2.30684	1.11091e-06	9.22393	4.89481e-08
ENSMUSG00000062995	Ica1	56	101	393	468	351	1131	0	2.98754	1.13535e-06	4.44852	5.01195e-08
ENSMUSG00000022186	Oxct1	863	820	2316	6135	2092	4098	0	2.19451	1.13832e-06	7.12989	5.03455e-08
ENSMUSG00000024063	Lbh	595	491	2401	1212	2187	3333	0	2.16822	1.15328e-06	6.47427	5.11031e-08
ENSMUSG00000018378	Cuedc1	33	27	357	117	373	234	0	3.26324	1.1551e-06	3.32903	5.12801e-08
ENSMUSG00000033863	Klf9	351	417	1270	900	1370	1026	0	1.66157	1.15659e-06	5.53023	5.14427e-08
ENSMUSG00000045763	Basp1	19	14	703	93	1293	193	0	5.21076	1.1647e-06	4.35825	5.19001e-08
ENSMUSG00000102918	Pcdhgc3	185	233	628	565	862	788	0	1.85767	1.18105e-06	4.8258	5.27274e-08
ENSMUSG00000024544	Ldlrad4	0	18	225	210	211	234	0	4.67291	1.19305e-06	2.98075	5.34615e-08
ENSMUSG00000022900	Ildr1	116	110	992	365	1648	509	0	3.06003	1.19305e-06	5.03733	5.33792e-08
ENSMUSG00000028236	Sdr16c5	319	268	11	0	5	0	0	-6.06562	1.20572e-06	2.34119	5.41298e-08
ENSMUSG00000031621	Isx	2205	2239	882	463	728	673	0	-1.60402	1.26156e-06	5.91777	5.67417e-08
ENSMUSG00000042451	Mybph	522	395	75	35	117	42	0	-2.66743	1.27042e-06	3.31917	5.7246e-08
ENSMUSG00000025498	Irf7	167	136	2348	832	5203	738	0	4.01872	1.34848e-06	6.37558	6.08758e-08
ENSMUSG00000025010	Ccnj	236	298	6418	1124	10931	1653	0	4.34133	1.3599e-06	7.50748	6.16081e-08
ENSMUSG00000027790	Sis	88	198	1781	589	2335	628	0	3.31567	1.3599e-06	5.62097	6.16853e-08
ENSMUSG00000020277	Pfkl	1795	2015	614	443	791	376	0	-1.68493	1.3599e-06	5.66506	6.17312e-08
ENSMUSG00000094584	Ms4a18	1121	898	261	346	382	316	0	-1.54003	1.39241e-06	4.80738	6.33231e-08
ENSMUSG00000020889	Nr1d1	185	198	1303	613	1132	490	0	2.29564	1.40393e-06	5.08973	6.39639e-08
ENSMUSG00000027377	Mall	577	609	129	161	211	133	0	-1.8131	1.40851e-06	3.94057	6.42899e-08
ENSMUSG00000029661	Col1a2	199	246	0	0	0	5	0	-7.24302	1.41614e-06	1.93079	6.47559e-08
ENSMUSG00000030107	Usp18	14	9	318	166	1504	115	0	5.61667	1.43296e-06	4.24334	6.56444e-08
ENSMUSG00000022892	App	3021	2883	6860	7940	6406	7856	0	1.38392	1.46006e-06	8.23266	6.70077e-08
ENSMUSG00000025701	Alox5	10	31	2769	176	5167	394	0	6.795	1.46488e-06	6.24133	6.73509e-08
ENSMUSG00000022696	Sidt1	97	92	436	1280	297	1607	0	3.33756	1.48058e-06	5.04311	6.8196e-08
ENSMUSG00000079173	Zan	1748	1556	707	346	503	280	0	-1.76092	1.49906e-06	5.43042	6.91719e-08
ENSMUSG00000044827	Tlr1	194	298	1142	1591	602	783	0	2.13401	1.53711e-06	5.30584	7.10559e-08
ENSMUSG00000033355	Rtp4	42	49	404	365	1015	165	0	3.51652	1.63866e-06	4.1653	7.60231e-08
ENSMUSG00000047749	Zc3hav1l	868	964	272	307	176	326	0	-1.67944	1.63866e-06	4.614	7.59283e-08
ENSMUSG00000037995	Igsf9	1928	1775	521	263	705	266	0	-1.98037	1.66604e-06	5.51729	7.7432e-08
ENSMUSG00000026594	Ralgps2	563	583	1688	2472	1257	2230	0	1.81741	1.72129e-06	6.2414	8.01433e-08
ENSMUSG00000035606	Ky	42	27	368	200	238	202	0	2.95066	1.78572e-06	3.23497	8.32919e-08
ENSMUSG00000040148	Hmx3	0	5	421	44	665	60	0	6.92518	1.79595e-06	3.40886	8.39187e-08
ENSMUSG00000094840	Muc3a	157	149	589	1368	696	3146	0	3.33484	1.83319e-06	5.73337	8.61169e-08
ENSMUSG00000023088	Abcc1	365	377	871	1372	835	1287	0	1.63795	1.83319e-06	5.45976	8.58826e-08
ENSMUSG00000063632	Sox11	213	228	0	0	5	0	0	-7.21787	1.83319e-06	1.91808	8.60154e-08
ENSMUSG00000030878	Cdr2	997	789	304	215	306	271	0	-1.61291	1.86968e-06	4.60207	8.79868e-08
ENSMUSG00000055413	H2-Q5	28	53	168	307	593	257	0	3.12394	1.92124e-06	3.62878	9.06613e-08
ENSMUSG00000087266	Gm15991	134	171	496	526	651	472	0	1.90123	1.92124e-06	4.41131	9.07331e-08
ENSMUSG00000085440	Sorbs2os	65	119	357	385	333	394	0	2.07865	1.95571e-06	3.84463	9.2524e-08
ENSMUSG00000033016	Nfatc1	134	92	750	331	1280	527	0	2.7777	2.02519e-06	4.77212	9.59797e-08
ENSMUSG00000060519	Tor3a	88	97	272	351	575	554	0	2.33819	2.05158e-06	4.08336	9.74013e-08
ENSMUSG00000026879	Gsn	70	79	339	273	274	312	0	2.09119	2.08582e-06	3.55227	9.92009e-08
ENSMUSG00000029544	Cabp1	0	0	125	39	297	65	0	10.0933	2.09492e-06	2.24192	9.99391e-08
ENSMUSG00000061615	Hist1h2ab	1739	2261	696	686	638	820	0	-1.40821	2.09492e-06	5.84789	9.99822e-08
ENSMUSG00000027254	Map1a	47	44	2059	229	3825	440	0	5.27614	2.11172e-06	5.87622	1.0096e-07
ENSMUSG00000042097	Zfp239	65	97	507	297	378	271	0	2.24774	2.12835e-06	3.81278	1.01932e-07
ENSMUSG00000046841	Ckap4	28	62	186	229	351	422	0	2.81289	2.14284e-06	3.48959	1.02805e-07
ENSMUSG00000037795	N4bp2	5249	5033	2380	1864	2003	2116	0	-1.2109	2.35306e-06	7.29512	1.13086e-07
ENSMUSG00000010095	Slc3a2	2837	2611	882	857	1132	966	0	-1.41464	2.44035e-06	6.2888	1.17485e-07
ENSMUSG00000072949	Acot1	1827	1871	675	351	301	120	0	-2.27729	2.4617e-06	5.42277	1.18718e-07
ENSMUSG00000027173	Depdc7	526	566	154	98	162	60	0	-2.11456	2.46852e-06	3.72111	1.19252e-07
ENSMUSG00000020538	Srebf1	3298	3439	1381	1484	1204	1337	0	-1.23417	2.67364e-06	6.67529	1.29384e-07
ENSMUSG00000040896	Kcnd3	14	18	457	93	903	124	0	4.71935	2.74556e-06	3.83486	1.33093e-07
ENSMUSG00000106354	Gm42607	0	0	264	15	310	51	0	10.3705	2.77015e-06	2.51531	1.34516e-07
ENSMUSG00000030287	Itpr2	531	469	5790	1625	9176	1951	0	3.31617	2.79209e-06	7.42124	1.35814e-07
ENSMUSG00000036553	Sh3tc1	383	211	15	15	32	10	0	-3.93796	2.8039e-06	2.4874	1.36622e-07
ENSMUSG00000024694	Keg1	226	215	4	0	5	0	0	-6.44077	2.81215e-06	1.93066	1.37258e-07
ENSMUSG00000017493	Igfbp4	655	714	1649	2209	1670	2061	0	1.55402	2.90038e-06	6.27011	1.41806e-07
ENSMUSG00000101355	Hist1h3h	1735	2072	511	808	710	637	0	-1.42952	2.95691e-06	5.76724	1.44816e-07
ENSMUSG00000075184	F930017D23Rik	0	9	489	64	728	83	0	6.30337	3.06954e-06	3.60595	1.50588e-07
ENSMUSG00000091721	Gimd1	411	377	72	93	72	92	0	-2.17366	3.10772e-06	3.23624	1.5272e-07
ENSMUSG00000074207	Adh1	494	745	17180	2384	22656	3690	0	4.31311	3.12625e-06	8.69416	1.53891e-07
ENSMUSG00000037493	Cib2	19	0	803	88	1388	353	0	6.21005	3.2765e-06	4.55358	1.61833e-07
ENSMUSG00000013076	Amotl1	559	513	15	5	50	87	0	-3.65516	3.2765e-06	3.36286	1.6177e-07
ENSMUSG00000026104	Stat1	1361	1499	2594	9793	6056	6112	0	2.18172	3.28782e-06	7.88347	1.62666e-07
ENSMUSG00000046598	Bdh1	5581	5178	2569	2131	2106	1479	0	-1.29349	3.30954e-06	7.32269	1.64016e-07
ENSMUSG00000027984	Hadh	7818	7754	3767	2992	3147	2445	0	-1.2496	3.39059e-06	7.87595	1.68315e-07
ENSMUSG00000030029	Lrig1	2316	2107	5180	7191	4283	5412	0	1.39834	3.71324e-06	7.82806	1.84641e-07
ENSMUSG00000002325	Irf9	369	360	1652	1825	1688	664	0	2.07936	3.72182e-06	5.82118	1.85378e-07
ENSMUSG00000013236	Ptprs	406	482	1081	2360	1159	1905	0	1.9509	3.79291e-06	5.99194	1.89551e-07
ENSMUSG00000019866	Crybg1	503	548	1235	1489	1805	1411	0	1.58773	3.79291e-06	5.91816	1.89249e-07
ENSMUSG00000047115	Fam221a	60	40	810	161	1221	316	0	3.75096	4.05734e-06	4.52276	2.03104e-07
ENSMUSG00000023057	Fabp2	5540	4876	1934	1046	2030	792	0	-1.75269	4.10426e-06	7.08744	2.05794e-07
ENSMUSG00000074882	Cyp2c68	1444	1520	411	336	346	696	0	-1.63708	4.18959e-06	5.32192	2.10422e-07
ENSMUSG00000026417	Pigr	15792	13111	44512	53533	45114	56992	0	1.87819	4.19506e-06	10.9485	2.11046e-07
ENSMUSG00000022505	Emp2	33	27	147	643	126	385	0	3.50179	4.23964e-06	3.55573	2.13642e-07
ENSMUSG00000057897	Camk2b	37	27	1121	166	1904	197	0	4.82896	4.33091e-06	4.93054	2.18602e-07
ENSMUSG00000022253	Nadk2	3589	3290	1413	939	1473	884	0	-1.45643	4.49044e-06	6.60708	2.27028e-07
ENSMUSG00000028339	Col15a1	19	5	985	54	1621	243	0	6.01633	4.54118e-06	4.6963	2.29972e-07
ENSMUSG00000047181	Samd14	19	14	371	83	687	120	0	4.35311	4.54367e-06	3.52065	2.30476e-07
ENSMUSG00000026519	Tmem63a	346	338	814	973	746	1154	0	1.51561	4.7497e-06	5.2379	2.41322e-07
ENSMUSG00000053182	Gm609	992	947	4806	1946	5428	2871	0	2.05273	4.79702e-06	7.2069	2.44126e-07
ENSMUSG00000038507	Parp12	217	220	871	662	1774	641	0	2.27418	4.84598e-06	5.25977	2.47021e-07
ENSMUSG00000002983	Relb	157	106	411	433	463	472	0	1.84637	4.87183e-06	4.1484	2.48892e-07
ENSMUSG00000097542	Gm26751	213	206	4	5	9	5	0	-5.06417	4.87183e-06	1.90811	2.49151e-07
ENSMUSG00000023169	Slc38a1	7126	6663	2159	2997	2429	3361	0	-1.2466	4.90663e-06	7.70173	2.51339e-07
ENSMUSG00000030653	Gm45837	125	123	1413	336	3057	866	0	3.62374	4.91226e-06	5.70696	2.52037e-07
ENSMUSG00000022324	Matn2	420	412	108	44	81	37	0	-2.53349	5.00674e-06	3.21412	2.57301e-07
ENSMUSG00000041827	Oasl1	47	22	536	239	1832	220	0	4.46669	5.01344e-06	4.68258	2.58063e-07
ENSMUSG00000097451	Rian	236	202	0	5	0	5	0	-6.30829	5.1708e-06	1.92361	2.66594e-07
ENSMUSG00000026628	Atf3	1753	1849	5212	3814	4126	3690	0	1.3105	5.22085e-06	7.45915	2.69609e-07
ENSMUSG00000044072	Eml6	65	79	689	234	1114	321	0	3.13295	5.24845e-06	4.45959	2.71471e-07
ENSMUSG00000028358	Zfp618	1140	1328	468	297	530	321	0	-1.51934	5.34583e-06	5.10598	2.76953e-07
ENSMUSG00000030492	Slc7a9	983	837	211	156	355	110	0	-2.0326	5.4305e-06	4.47859	2.81793e-07
ENSMUSG00000028776	Tinagl1	614	579	143	151	225	97	0	-1.86245	5.56593e-06	3.93099	2.89284e-07
ENSMUSG00000054404	Slfn5	10	5	432	88	1702	83	0	6.36009	5.70212e-06	4.37154	2.96837e-07
ENSMUSG00000040147	Maob	1721	1393	450	132	476	147	0	-2.27246	5.77548e-06	5.17602	3.01137e-07
ENSMUSG00000019843	Fyn	434	552	90	98	50	170	0	-2.18697	5.79848e-06	3.55346	3.02819e-07
ENSMUSG00000056553	Ptprn2	139	110	764	249	1055	1397	0	2.90253	5.91006e-06	5.02821	3.09139e-07
ENSMUSG00000001542	Ell2	443	460	1509	920	1940	1900	0	1.89209	6.11395e-06	5.96365	3.20313e-07
ENSMUSG00000060586	H2-Eb1	19	9	197	1353	50	847	0	5.50146	6.1504e-06	4.40992	3.22735e-07
ENSMUSG00000004266	Ptpn6	213	193	5230	730	9903	1269	0	4.50798	6.15496e-06	7.27399	3.23486e-07
ENSMUSG00000010663	Fads1	4636	4832	2180	1776	1994	2015	0	-1.16184	6.17672e-06	7.19948	3.25145e-07
ENSMUSG00000069302	Hist1h2ah	904	1008	336	399	337	257	0	-1.44261	6.44874e-06	4.77065	3.40001e-07
ENSMUSG00000037447	Arid5a	56	92	254	341	283	348	0	2.13223	6.57282e-06	3.58042	3.4709e-07
ENSMUSG00000034164	Emid1	231	329	18	5	5	0	0	-5.22389	6.60589e-06	2.30842	3.49387e-07
ENSMUSG00000043668	Tox3	263	255	657	944	602	733	0	1.58301	6.63386e-06	4.89546	3.51461e-07
ENSMUSG00000024247	Pkdcc	1333	1582	578	594	633	490	0	-1.25932	6.63386e-06	5.45772	3.51971e-07
ENSMUSG00000030157	Clec2d	771	750	1941	1713	2636	2083	0	1.55337	6.63951e-06	6.42084	3.52824e-07
ENSMUSG00000089635	Gm16559	102	184	3475	526	4822	783	0	4.17034	6.8027e-06	6.44264	3.62063e-07
ENSMUSG00000002250	Ppard	346	373	846	910	849	1168	0	1.47882	7.14803e-06	5.27891	3.81038e-07
ENSMUSG00000002475	Abhd3	568	443	161	83	158	110	0	-1.88773	7.17781e-06	3.68451	3.83223e-07
ENSMUSG00000034586	Hid1	88	119	361	458	436	1237	0	2.68217	7.25662e-06	4.56005	3.88035e-07
ENSMUSG00000039405	Prss23	457	417	1556	1212	1028	944	0	1.52081	7.32003e-06	5.59483	3.92035e-07
ENSMUSG00000021775	Nr1d2	416	368	1217	998	773	1095	0	1.46415	7.41158e-06	5.39028	3.97556e-07
ENSMUSG00000057346	Apol9a	5	5	204	54	629	69	0	5.65671	7.4774e-06	3.11054	4.0171e-07
ENSMUSG00000017830	Dhx58	28	40	407	239	1213	142	0	3.9807	7.75242e-06	4.19414	4.1713e-07
ENSMUSG00000036504	Phpt1	476	548	197	156	113	106	0	-1.76049	7.86845e-06	3.7496	4.24028e-07
ENSMUSG00000030866	Ern2	107	97	464	677	387	2202	0	3.28601	7.87467e-06	5.10357	4.2502e-07
ENSMUSG00000024042	Sik1	213	241	2226	701	3125	774	0	3.00952	7.9333e-06	5.9942	4.28845e-07
ENSMUSG00000028565	Nfia	1850	1639	4128	3664	3690	3777	0	1.21534	8.48724e-06	7.3338	4.59496e-07
ENSMUSG00000045725	Prr15	56	53	339	137	580	371	0	2.81147	8.57779e-06	3.75903	4.65113e-07
ENSMUSG00000023341	Mx2	88	40	336	404	1150	284	0	3.18915	8.67936e-06	4.34015	4.71343e-07
ENSMUSG00000085547	Gm13767	125	154	382	497	589	426	0	1.85036	8.72276e-06	4.23875	4.74426e-07
ENSMUSG00000075029	4930558J22Rik	3031	3641	1181	1523	1262	1424	0	-1.22376	9.00272e-06	6.66667	4.90511e-07
ENSMUSG00000020059	Sycp3	642	789	236	190	234	252	0	-1.56069	9.00272e-06	4.3064	4.91153e-07
ENSMUSG00000032570	Atp2c1	6255	6120	2490	2856	2447	2990	0	-1.11303	9.01486e-06	7.6085	4.92566e-07
ENSMUSG00000063142	Kcnma1	33	18	197	151	158	637	0	3.57887	9.04406e-06	3.39519	4.94915e-07
ENSMUSG00000049608	Gpr55	0	5	197	59	387	83	0	6.21203	9.13735e-06	2.70628	5.00781e-07
ENSMUSG00000025059	Gk	835	771	307	312	270	193	0	-1.48728	9.315e-06	4.50071	5.11293e-07
ENSMUSG00000105827	Hist2h2bb	8067	9585	2833	3863	3246	4185	0	-1.23577	9.6973e-06	8.06381	5.33893e-07
ENSMUSG00000028527	Ak4	240	285	4	5	23	5	0	-4.70216	9.6973e-06	2.24768	5.33682e-07
ENSMUSG00000034573	Ptpn13	369	347	18	25	50	69	0	-3.03894	9.74512e-06	2.88832	5.37337e-07
ENSMUSG00000027661	Slc2a10	5	0	111	49	364	184	0	6.18988	9.9012e-06	2.67594	5.46768e-07
ENSMUSG00000033149	Phldb2	1370	1306	596	511	476	545	0	-1.24492	9.93804e-06	5.34029	5.4963e-07
ENSMUSG00000039114	Nrn1	1158	1634	97	5	180	14	0	-4.12627	9.95002e-06	4.6796	5.51122e-07
ENSMUSG00000026961	Lrrc26	5	0	83	112	117	339	0	6.05372	1.01414e-05	2.54381	5.62565e-07
ENSMUSG00000026110	Mgat4a	11337	10434	5287	4646	4063	3979	0	-1.19297	1.01586e-05	8.38505	5.64368e-07
ENSMUSG00000006930	Hap1	125	119	1042	453	2797	504	0	3.40478	1.02743e-05	5.47403	5.71651e-07
ENSMUSG00000094263	Snord50a	480	417	1124	1017	970	1131	0	1.32797	1.03895e-05	5.46984	5.78925e-07
ENSMUSG00000052396	Mogat2	835	671	100	35	216	37	0	-2.84808	1.06777e-05	3.98779	5.95874e-07
ENSMUSG00000052512	Nav2	2159	2020	5433	3917	7430	5576	0	1.5148	1.08205e-05	7.84482	6.05017e-07
ENSMUSG00000025203	Scd2	38553	36891	1674	6782	2820	11395	0	-2.64685	1.08205e-05	9.67102	6.05646e-07
ENSMUSG00000075304	Sp5	19	36	361	161	194	197	0	3.13018	1.10496e-05	3.08336	6.19388e-07
ENSMUSG00000024924	Vldlr	51	53	236	322	252	1104	0	3.2951	1.10541e-05	4.14578	6.2056e-07
ENSMUSG00000024772	Ehd1	1499	1411	411	273	669	266	0	-1.74855	1.11101e-05	5.25258	6.24632e-07
ENSMUSG00000030659	Nucb2	107	114	489	813	436	2743	0	3.43525	1.11169e-05	5.36124	6.25939e-07
ENSMUSG00000096979	Gm26880	60	66	446	370	243	170	0	2.35901	1.11285e-05	3.5528	6.27521e-07
ENSMUSG00000020407	Upp1	14	0	140	302	131	216	0	4.87292	1.12264e-05	2.81191	6.33974e-07
ENSMUSG00000107728	Gm38910	33	57	161	253	238	463	0	2.71798	1.15236e-05	3.40126	6.53525e-07
ENSMUSG00000093315	Mir5114	2150	2046	75	375	144	623	0	-2.69787	1.15236e-05	5.49395	6.51999e-07
ENSMUSG00000050447	Lypd6	268	241	8	5	5	23	0	-4.52206	1.15236e-05	2.2163	6.53637e-07
ENSMUSG00000024981	Acsl5	5973	4569	2098	2336	2348	2253	0	-1.13467	1.15554e-05	7.36604	6.56405e-07
ENSMUSG00000048537	Phldb1	42	101	329	307	310	298	0	2.20199	1.16446e-05	3.59477	6.62443e-07
ENSMUSG00000017670	Elmo2	1103	982	389	482	355	376	0	-1.29756	1.17861e-05	4.95726	6.71472e-07
ENSMUSG00000022508	Bcl6	97	106	382	273	521	362	0	2.0144	1.18179e-05	3.9266	6.74268e-07
ENSMUSG00000079491	H2-T10	273	241	685	823	966	545	0	1.64141	1.18811e-05	4.93402	6.78861e-07
ENSMUSG00000079620	Muc4	3515	4578	10181	12693	8808	16994	0	1.67319	1.22265e-05	8.93519	6.99618e-07
ENSMUSG00000023036	Pcdhgc4	143	149	404	424	557	532	0	1.80531	1.23362e-05	4.26418	7.06923e-07
ENSMUSG00000030621	Me3	42	44	354	190	238	207	0	2.60592	1.25093e-05	3.23204	7.17884e-07
ENSMUSG00000021069	Pygl	42	92	2401	283	4112	454	0	4.86036	1.25743e-05	6.02648	7.2266e-07
ENSMUSG00000024308	Tapbp	840	894	2005	2083	2873	2042	0	1.46686	1.27755e-05	6.53654	7.35286e-07
ENSMUSG00000010080	Epn3	19	9	272	210	131	138	0	3.8121	1.28721e-05	2.76794	7.41917e-07
ENSMUSG00000069273	Hist1h3e	5572	6886	2284	3357	2398	2381	0	-1.1773	1.29711e-05	7.58855	7.48705e-07
ENSMUSG00000048040	Arxes2	185	285	8	0	5	0	0	-6.03363	1.34242e-05	2.03161	7.75977e-07
ENSMUSG00000030562	Nox4	273	285	11	0	0	0	0	-6.52996	1.34993e-05	2.25928	7.81445e-07
ENSMUSG00000015970	Chdh	1034	1034	4727	2350	6195	2427	0	2.02034	1.38026e-05	7.2711	8.00151e-07
ENSMUSG00000032080	Apoa4	8925	6856	589	39	1073	69	0	-4.04451	1.38138e-05	7.17915	8.01952e-07
ENSMUSG00000046020	Pofut1	3026	2813	1160	1450	970	989	0	-1.27382	1.4564e-05	6.4506	8.47928e-07
ENSMUSG00000030769	Slc5a11	476	303	25	5	63	10	0	-3.80083	1.4564e-05	2.8882	8.47187e-07
ENSMUSG00000031765	Mt1	3211	3312	1074	1698	1069	1282	0	-1.2682	1.49736e-05	6.61319	8.73021e-07
ENSMUSG00000032033	Barx2	19	9	111	477	77	303	0	4.16908	1.50319e-05	3.11034	8.77674e-07
ENSMUSG00000098986	Gm28006	125	97	429	292	602	376	0	2.03098	1.55478e-05	4.06824	9.0909e-07
ENSMUSG00000105813	Gm42928	162	202	857	662	741	362	0	1.93052	1.57753e-05	4.69098	9.23708e-07
ENSMUSG00000108929	Cc2d2b	0	0	147	25	247	46	0	9.91299	1.5832e-05	2.06523	9.28348e-07
ENSMUSG00000034607	Pof1b	743	662	1895	1548	2083	1740	0	1.46084	1.62771e-05	6.2276	9.55803e-07
ENSMUSG00000037111	Setd7	757	837	2005	2097	1693	2029	0	1.37854	1.63939e-05	6.34101	9.64024e-07
ENSMUSG00000046879	Irgm1	425	469	867	2165	1545	1378	0	1.81686	1.65259e-05	5.88348	9.73162e-07
ENSMUSG00000092243	Gm7030	143	128	411	579	499	321	0	1.82122	1.65283e-05	4.17044	9.74681e-07
ENSMUSG00000069266	Hist1h4b	3547	4122	1492	1859	1464	1713	0	-1.14907	1.7154e-05	6.90216	1.01301e-06
ENSMUSG00000034330	Plcg2	226	228	4559	643	7668	1104	0	4.05056	1.72116e-05	6.9898	1.01785e-06
ENSMUSG00000067455	Hist1h4j	1721	1783	671	789	615	756	0	-1.22384	1.74599e-05	5.7383	1.03543e-06
ENSMUSG00000021665	Hexb	1301	1209	618	346	476	376	0	-1.37883	1.74599e-05	5.18853	1.03528e-06
ENSMUSG00000023829	Slc22a1	93	92	364	472	256	266	0	1.95043	1.85758e-05	3.73703	1.10316e-06
ENSMUSG00000096929	A330023F24Rik	125	79	775	336	1419	339	0	2.91661	1.90673e-05	4.75411	1.13394e-06
ENSMUSG00000026399	Cd55	328	329	753	983	642	998	0	1.44378	1.95497e-05	5.1193	1.16426e-06
ENSMUSG00000079260	Tmppe	526	544	143	205	135	197	0	-1.5706	1.96e-05	3.88492	1.16888e-06
ENSMUSG00000030849	Fgfr2	3169	3290	1413	1309	1383	1378	0	-1.14933	1.96342e-05	6.65412	1.17256e-06
ENSMUSG00000050936	Gm42743	7491	8814	2615	3634	3022	4025	0	-1.20854	1.9843e-05	7.96186	1.18668e-06
ENSMUSG00000027314	Dll4	65	119	261	482	342	806	0	2.44714	2.01039e-05	4.17642	1.20396e-06
ENSMUSG00000060802	B2m	6047	5607	11779	17825	15986	15273	0	1.47072	2.06288e-05	9.28654	1.23711e-06
ENSMUSG00000036782	Klhl13	259	233	0	0	5	10	0	-5.87757	2.09185e-05	2.09878	1.25623e-06
ENSMUSG00000045827	Serpinb9	28	18	182	239	167	193	0	3.16144	2.09807e-05	2.85575	1.26171e-06
ENSMUSG00000025403	Shmt2	2445	2283	860	1100	710	921	0	-1.31553	2.1141e-05	6.12785	1.27311e-06
ENSMUSG00000039328	Rnf122	42	40	225	312	185	211	0	2.58308	2.16549e-05	3.14323	1.30586e-06
ENSMUSG00000028494	Plin2	2888	2318	1270	784	768	577	0	-1.53225	2.18237e-05	6.1736	1.31785e-06
ENSMUSG00000011752	Pgam1	1333	1350	603	575	562	440	0	-1.21514	2.18759e-05	5.35794	1.32283e-06
ENSMUSG00000097458	Gm26697	56	53	247	326	216	220	0	2.2877	2.24626e-05	3.28102	1.36018e-06
ENSMUSG00000111282	AC116503.1	2768	2077	193	20	382	19	0	-3.86748	2.33101e-05	5.49825	1.41344e-06
ENSMUSG00000040562	Gstm2	798	806	354	219	256	165	0	-1.60564	2.40659e-05	4.45148	1.46127e-06
ENSMUSG00000098207	Arl14	47	57	364	190	589	170	0	2.75316	2.45924e-05	3.63887	1.49821e-06
ENSMUSG00000032883	Acsl3	2717	2830	1253	1285	921	1026	0	-1.22574	2.45924e-05	6.39907	1.49851e-06
ENSMUSG00000020431	Adcy1	250	347	22	5	14	0	0	-4.7627	2.45924e-05	2.42523	1.49939e-06
ENSMUSG00000014329	Bicc1	171	202	4	5	0	0	0	-6.23911	2.49497e-05	1.70202	1.52325e-06
ENSMUSG00000026955	Sapcd2	577	544	147	253	108	138	0	-1.72014	2.5014e-05	3.89333	1.52926e-06
ENSMUSG00000054161	Fam83e	632	421	1502	1368	1679	1140	0	1.52266	2.50553e-05	5.86348	1.53387e-06
ENSMUSG00000026303	Mlph	250	268	753	677	871	2015	0	2.15463	2.52182e-05	5.39698	1.54594e-06
ENSMUSG00000058773	Hist1h1b	5120	6238	2276	3119	2030	2390	0	-1.13094	2.56109e-05	7.47714	1.57215e-06
ENSMUSG00000057092	Fxyd3	111	141	482	628	333	1493	0	2.63053	2.58601e-05	4.79474	1.5896e-06
ENSMUSG00000026442	Nfasc	19	18	72	205	185	916	0	4.31105	2.64362e-05	3.64362	1.62721e-06
ENSMUSG00000026125	Prss39	0	0	104	10	369	60	0	10.1486	2.65183e-05	2.29532	1.63448e-06
ENSMUSG00000018425	Dhx40	439	439	1042	1134	885	962	0	1.27836	2.67077e-05	5.39837	1.65e-06
ENSMUSG00000086537	Nespas	263	417	4	35	18	46	0	-3.63174	2.67077e-05	2.72047	1.6506e-06
ENSMUSG00000006360	Crip1	416	382	2351	1046	2752	948	0	2.24744	2.67797e-05	6.10212	1.65728e-06
ENSMUSG00000026826	Nr4a2	125	154	764	292	620	513	0	2.06268	2.83268e-05	4.42593	1.75539e-06
ENSMUSG00000050953	Gja1	222	250	0	10	5	0	0	-5.86122	2.83966e-05	2.04164	1.76208e-06
ENSMUSG00000068966	Zbtb34	688	592	222	151	247	197	0	-1.55472	2.92037e-05	4.1475	1.81459e-06
ENSMUSG00000055737	Ghr	3238	3268	1327	404	948	980	0	-1.73687	2.9473e-05	6.41564	1.83377e-06
ENSMUSG00000062727	Hist1h2bk	2265	2580	825	978	804	1113	0	-1.29575	3.02565e-05	6.17271	1.88504e-06
ENSMUSG00000032081	Apoc3	785	601	75	10	113	5	0	-3.66273	3.04578e-05	3.72804	1.90012e-06
ENSMUSG00000046718	Bst2	60	57	300	360	858	156	0	2.93493	3.08343e-05	3.97536	1.92618e-06
ENSMUSG00000039304	Tnfsf10	835	697	1716	5006	1697	3045	0	1.97673	3.16881e-05	6.79921	1.98216e-06
ENSMUSG00000042010	Acacb	42	40	907	137	1257	165	0	4.01003	3.17226e-05	4.48921	1.98696e-06
ENSMUSG00000036813	Entpd8	406	456	971	949	984	1026	0	1.27537	3.22847e-05	5.36991	2.02485e-06
ENSMUSG00000047517	Dmbt1	62693	57847	22656	7531	16268	6657	0	-2.09321	3.23357e-05	10.5016	2.03075e-06
ENSMUSG00000036231	Agr3	5	5	479	69	234	37	0	5.40556	3.23974e-05	2.86639	2.04002e-06
ENSMUSG00000017057	Il13ra1	628	662	1830	1353	2258	1621	0	1.54497	3.23974e-05	6.17664	2.03939e-06
ENSMUSG00000017716	Birc5	2030	2007	689	1027	692	751	0	-1.27281	3.32612e-05	5.91965	2.09718e-06
ENSMUSG00000028268	Gbp3	0	18	122	215	602	124	0	4.962	3.38669e-05	3.26165	2.14101e-06
ENSMUSG00000026360	Rgs2	111	110	718	253	1527	499	0	2.86711	3.38669e-05	4.82447	2.1392e-06
ENSMUSG00000035692	Isg15	5	0	161	59	768	33	0	6.72478	3.39927e-05	3.2015	2.15179e-06
ENSMUSG00000030872	Gga2	1158	951	443	210	396	326	0	-1.52391	3.4818e-05	4.87672	2.20694e-06
ENSMUSG00000090306	Adh6-ps1	19	14	582	54	629	101	0	4.46276	3.51329e-05	3.62721	2.23275e-06
ENSMUSG00000029798	Herc6	60	27	425	200	1819	266	0	4.07556	3.51329e-05	4.63457	2.23023e-06
ENSMUSG00000060675	Pla2g16	226	193	493	648	535	559	0	1.49942	3.51332e-05	4.51915	2.23569e-06
ENSMUSG00000027030	Stk39	840	828	2644	1912	1989	1699	0	1.38964	3.53388e-05	6.41526	2.25173e-06
ENSMUSG00000038963	Slco4a1	102	44	1270	244	2079	293	0	3.84052	3.56014e-05	5.15062	2.27142e-06
ENSMUSG00000001403	Ube2c	2938	3141	1410	1455	1141	1058	0	-1.18237	3.61566e-05	6.55127	2.30985e-06
ENSMUSG00000051727	Kctd14	102	66	375	219	297	385	0	2.01553	3.71861e-05	3.65487	2.38135e-06
ENSMUSG00000056124	B4galt6	997	1056	2462	2462	2285	1964	0	1.24332	3.71861e-05	6.59309	2.38182e-06
ENSMUSG00000064262	Gimap8	5	0	218	44	409	60	0	6.23163	3.78701e-05	2.71695	2.42878e-06
ENSMUSG00000021268	Meg3	217	263	8	0	14	5	0	-5.02062	3.85593e-05	2.10182	2.4762e-06
ENSMUSG00000022895	Ets2	3510	3435	7959	10007	5930	8996	0	1.32423	3.85961e-05	8.41705	2.48177e-06
ENSMUSG00000038055	Dexi	51	79	240	725	162	559	0	2.76539	3.92485e-05	3.97092	2.527e-06
ENSMUSG00000039853	Trim14	199	180	464	540	593	522	0	1.57094	3.98271e-05	4.43604	2.56756e-06
ENSMUSG00000086040	Wipf3	333	347	29	20	59	69	0	-2.83591	4.08566e-05	2.85666	2.63734e-06
ENSMUSG00000029086	Prom1	1592	1634	3272	4423	3542	7550	0	1.63154	4.12309e-05	7.57186	2.66493e-06
ENSMUSG00000106424	Gm34866	74	36	243	288	225	261	0	2.29191	4.17645e-05	3.29556	2.7029e-06
ENSMUSG00000023043	Krt18	5401	5012	33796	13904	47246	13972	0	2.48559	4.21864e-05	10.023	2.73372e-06
ENSMUSG00000068246	Apol9b	10	0	193	98	499	60	0	5.48549	4.27755e-05	2.93772	2.77545e-06
ENSMUSG00000043391	2510009E07Rik	47	62	215	234	211	687	0	2.71835	4.37541e-05	3.67424	2.84624e-06
ENSMUSG00000063021	Hist1h2ak	3667	3855	1517	2049	1432	1557	0	-1.11744	4.37541e-05	6.88892	2.84621e-06
ENSMUSG00000027983	Cyp2u1	632	684	43	224	72	170	0	-2.294	4.37805e-05	3.93436	2.8516e-06
ENSMUSG00000020377	Ltc4s	51	36	664	122	1024	188	0	3.62362	4.68518e-05	4.20127	3.05555e-06
ENSMUSG00000114279	Hist1h2bm	2260	2589	792	1085	943	1026	0	-1.24913	4.6971e-05	6.195	3.06724e-06
ENSMUSG00000057069	Ero1lb	120	128	1203	273	1652	431	0	2.94372	4.86497e-05	5.0621	3.18091e-06
ENSMUSG00000025357	Dgka	319	259	767	623	925	678	0	1.46386	5.01368e-05	4.95124	3.28232e-06
ENSMUSG00000020099	Unc5b	111	136	475	492	728	257	0	2.06989	5.10902e-05	4.25751	3.34899e-06
ENSMUSG00000015112	Slc25a13	1347	1363	625	628	346	504	0	-1.28745	5.14894e-05	5.33938	3.37945e-06
ENSMUSG00000052102	Gnpda1	314	333	72	49	68	51	0	-2.34006	5.21955e-05	2.90779	3.43014e-06
ENSMUSG00000034781	Gna11	3418	3386	1527	1538	1621	1204	0	-1.12236	5.24084e-05	6.74175	3.4485e-06
ENSMUSG00000006362	Cbfa2t3	56	49	282	215	234	1163	0	3.2701	5.35231e-05	4.13511	3.5263e-06
ENSMUSG00000026354	Lct	6559	4801	361	30	791	23	0	-4.12222	5.42609e-05	6.697	3.57943e-06
ENSMUSG00000018171	Vmp1	2334	2467	4945	6894	3987	6510	0	1.29873	5.4407e-05	7.86369	3.5936e-06
ENSMUSG00000041025	Iffo2	328	312	810	696	925	706	0	1.38253	5.44549e-05	5.03002	3.6013e-06
ENSMUSG00000052560	Cpne8	665	671	18	69	9	161	0	-3.28756	5.52941e-05	3.73321	3.6614e-06
ENSMUSG00000085990	Gm16731	775	706	300	253	288	225	0	-1.38711	5.57021e-05	4.42671	3.69306e-06
ENSMUSG00000114456	Hist1h2bh	2745	2712	910	1324	903	1232	0	-1.23782	5.99578e-05	6.36975	3.98021e-06
ENSMUSG00000042195	Slc35f2	1107	1043	432	521	297	426	0	-1.27948	6.12712e-05	5.00971	4.0725e-06
ENSMUSG00000030616	Sytl2	180	184	675	1158	674	4519	0	3.36702	6.13362e-05	6.0141	4.08207e-06
ENSMUSG00000042129	Rassf4	568	640	1288	3099	1266	3008	0	1.92065	6.13362e-05	6.40837	4.08704e-06
ENSMUSG00000060938	Rpl26	4686	3864	1998	2156	1630	1969	0	-1.0576	6.27762e-05	7.1016	4.19344e-06
ENSMUSG00000034957	Cebpa	1038	1188	457	433	517	293	0	-1.3028	6.27762e-05	5.05006	4.18825e-06
ENSMUSG00000022090	Pdlim2	319	263	25	54	14	28	0	-3.19018	6.29178e-05	2.56616	4.20815e-06
ENSMUSG00000034903	Cobll1	1887	1862	867	720	831	673	0	-1.19135	6.41467e-05	5.85049	4.29568e-06
ENSMUSG00000019982	Myb	2800	3089	5879	6675	5697	6066	0	1.1298	6.53213e-05	8.01952	4.37978e-06
ENSMUSG00000018381	Abi3	60	53	564	190	885	161	0	3.09261	6.55639e-05	4.07289	4.40151e-06
ENSMUSG00000029269	Sult1b1	1541	1345	564	210	593	266	0	-1.7258	6.72917e-05	5.24885	4.52871e-06
ENSMUSG00000074373	Gm10680	4820	3733	332	10	553	37	0	-4.08637	6.72917e-05	6.29203	4.52636e-06
ENSMUSG00000042429	Adora1	1403	1266	304	78	481	133	0	-2.31737	6.73965e-05	4.94177	4.54138e-06
ENSMUSG00000043789	Vwce	346	439	97	20	72	23	0	-2.79491	6.8939e-05	3.07047	4.65105e-06
ENSMUSG00000035041	Creb3l3	1297	916	204	49	225	14	0	-3.0703	6.9064e-05	4.49403	4.66524e-06
ENSMUSG00000099583	Hist1h3d	5664	6365	2644	3255	2285	2880	0	-1.03893	7.07474e-05	7.6042	4.78485e-06
ENSMUSG00000022946	Dopey2	946	942	2376	1747	3197	2216	0	1.43064	7.26237e-05	6.62832	4.9178e-06
ENSMUSG00000085842	Pard3bos1	651	649	229	292	135	207	0	-1.51414	7.2948e-05	4.18657	4.94583e-06
ENSMUSG00000018909	Arrb1	526	679	2487	1426	2842	1214	0	1.81632	7.69979e-05	6.31363	5.22683e-06
ENSMUSG00000021464	Ror2	702	561	300	166	171	174	0	-1.55372	7.71019e-05	4.12834	5.24031e-06
ENSMUSG00000085683	9130409J20Rik	429	285	939	832	782	788	0	1.31222	7.76059e-05	5.12742	5.28103e-06
ENSMUSG00000031919	Tmed6	51	97	240	239	310	568	0	2.28801	7.92156e-05	3.72033	5.39716e-06
ENSMUSG00000025314	Ptprj	1601	1696	3400	3158	4754	3489	0	1.2584	7.9335e-05	7.28841	5.41191e-06
ENSMUSG00000027496	Aurka	1121	1236	429	560	539	477	0	-1.14752	7.98348e-05	5.20351	5.45265e-06
ENSMUSG00000062070	Pgk1	5014	4845	2373	2589	2290	1864	0	-1.02978	8.23955e-05	7.32129	5.63441e-06
ENSMUSG00000031298	Adgrg2	19	9	429	49	602	78	0	4.46461	8.38747e-05	3.3941	5.74255e-06
ENSMUSG00000103144	Pcdhga1	130	149	368	336	521	472	0	1.69681	8.42071e-05	4.10521	5.77232e-06
ENSMUSG00000005686	Ampd3	268	220	750	506	2209	1113	0	2.33772	8.48921e-05	5.47527	5.82634e-06
ENSMUSG00000106203	Gm44484	734	1096	311	351	315	403	0	-1.32177	8.54059e-05	4.76106	5.86872e-06
ENSMUSG00000029102	Hgfac	28	14	143	219	86	495	0	3.57169	8.62376e-05	3.11237	5.93306e-06
ENSMUSG00000073077	Gm7173	102	49	211	312	261	385	0	2.04081	8.65012e-05	3.52375	5.95839e-06
ENSMUSG00000013418	B4galnt2	2191	1976	3703	4116	4507	4743	0	1.12375	8.69183e-05	7.51502	5.99436e-06
ENSMUSG00000050052	Tdrp	240	255	0	15	5	14	0	-4.76405	8.77261e-05	2.16021	6.05739e-06
ENSMUSG00000032035	Ets1	51	22	154	1046	104	1287	0	4.2247	8.77794e-05	4.52833	6.06857e-06
ENSMUSG00000069268	Hist1h2bf	2823	2633	871	1445	835	1113	0	-1.27555	8.77794e-05	6.35208	6.07569e-06
ENSMUSG00000086695	Gm15247	277	399	83	83	59	74	0	-2.09464	8.84801e-05	3.04387	6.13156e-06
ENSMUSG00000020826	Nos2	28	18	97	3211	77	2331	0	6.01551	8.85865e-05	5.62744	6.14631e-06
ENSMUSG00000024131	Slc3a1	1504	1630	800	487	642	362	0	-1.36641	8.90445e-05	5.51398	6.1855e-06
ENSMUSG00000109408	A930037H05Rik	688	675	2155	1961	5046	1470	0	2.06301	9.2038e-05	6.70808	6.40111e-06
ENSMUSG00000041439	Mfsd6	692	675	1467	1489	1715	1951	0	1.36631	9.30178e-05	6.10897	6.477e-06
ENSMUSG00000052212	Cd177	0	5	40	3304	14	5851	0	9.85092	9.64907e-05	6.32197	6.74137e-06
ENSMUSG00000020023	Tmcc3	402	333	828	1557	764	843	0	1.51675	9.64907e-05	5.34171	6.73654e-06
ENSMUSG00000030946	Lhpp	1103	973	532	297	391	289	0	-1.37302	9.64907e-05	4.91784	6.74294e-06
ENSMUSG00000028211	Trp53inp1	609	526	1388	1178	1275	1868	0	1.42078	9.80417e-05	5.88629	6.85949e-06
ENSMUSG00000112907	AC164623.1	5	0	204	54	238	78	0	5.8742	9.94483e-05	2.36789	6.96618e-06
ENSMUSG00000033826	Dnah8	545	163	3386	2559	1145	953	0	2.57965	0.000100501	6.22921	7.04829e-06
ENSMUSG00000102543	Pcdhgc5	134	171	375	365	548	518	0	1.65778	0.000102583	4.19982	7.20285e-06
ENSMUSG00000040699	Limd2	37	97	978	205	1518	239	0	3.55387	0.000103129	4.7586	7.24976e-06
ENSMUSG00000066150	Slc31a1	3377	2988	1317	1455	1388	1557	0	-1.06756	0.00010524	6.67166	7.40694e-06
ENSMUSG00000067377	Tspan6	84	106	1242	253	1985	271	0	3.40541	0.000106098	5.11602	7.47615e-06
ENSMUSG00000054342	Kcnn4	291	364	792	1115	764	619	0	1.40622	0.000106733	5.08417	7.52977e-06
ENSMUSG00000021453	Gadd45g	47	40	218	137	274	307	0	2.52131	0.000106842	3.17018	7.55527e-06
ENSMUSG00000101972	Hist1h3i	3580	3960	1424	2112	1428	1690	0	-1.09917	0.000106842	6.90136	7.55519e-06
ENSMUSG00000040253	Gbp7	194	189	314	1042	1037	600	0	2.05258	0.000107714	4.87122	7.63758e-06
ENSMUSG00000098543	Gm27533	111	106	336	258	396	348	0	1.71544	0.000107714	3.76052	7.64876e-06
ENSMUSG00000102222	Pcdhga10	157	158	389	370	562	518	0	1.63821	0.000107714	4.22844	7.65286e-06
ENSMUSG00000069309	Hist1h2an	1582	1577	568	837	458	696	0	-1.22414	0.000107714	5.58875	7.63058e-06
ENSMUSG00000035775	Krt20	134	171	329	477	494	774	0	1.85579	0.000110984	4.37146	7.89444e-06
ENSMUSG00000069270	Hist1h2ac	1324	1499	571	633	535	715	0	-1.11662	0.000111045	5.4779	7.90802e-06
ENSMUSG00000028158	Mttp	11250	9611	3279	691	3372	820	0	-2.25567	0.000112789	7.9213	8.04161e-06
ENSMUSG00000068874	Selenbp1	1052	1065	411	438	517	335	0	-1.22807	0.000112897	5.01121	8.05868e-06
ENSMUSG00000079470	Utp14b	2791	2782	1285	1275	1199	1204	0	-1.08191	0.000113804	6.47365	8.13293e-06
ENSMUSG00000064215	Ifi27	47	62	389	195	512	129	0	2.58145	0.000114504	3.54835	8.19246e-06
ENSMUSG00000053279	Aldh1a1	1864	1985	539	108	485	69	0	-2.58554	0.000115184	5.39737	8.25072e-06
ENSMUSG00000024960	Plcb3	16350	16273	6693	8514	5719	6854	0	-1.15086	0.000116291	8.98849	8.33972e-06
ENSMUSG00000028602	Tnfrsf8	0	0	154	5	485	10	0	10.4172	0.000118017	2.55989	8.47334e-06
ENSMUSG00000074622	Mafb	365	303	36	10	72	19	0	-3.1746	0.000118696	2.7642	8.53195e-06
ENSMUSG00000045215	Asxl3	185	246	4	0	5	14	0	-5.09378	0.000118973	1.94711	8.56176e-06
ENSMUSG00000026062	Slc9a2	226	189	646	477	633	445	0	1.49516	0.000119059	4.5017	8.57788e-06
ENSMUSG00000071454	Dtnb	263	338	857	706	885	564	0	1.41114	0.000119339	4.96469	8.60799e-06
ENSMUSG00000022708	Zbtb20	789	872	2851	1455	3228	1882	0	1.59689	0.000119445	6.58544	8.62562e-06
ENSMUSG00000032841	Prr5l	333	364	86	10	27	33	0	-3.06948	0.000120971	2.84481	8.74589e-06
ENSMUSG00000103593	Gm37352	47	40	254	317	171	165	0	2.45429	0.000121129	3.11003	8.76738e-06
ENSMUSG00000020447	Npc1l1	1550	1415	564	531	809	486	0	-1.21908	0.00012153	5.49961	8.80654e-06
ENSMUSG00000028980	H6pd	1057	960	425	448	454	293	0	-1.23125	0.000127714	4.93972	9.26528e-06
ENSMUSG00000095217	Hist1h2bn	3086	3268	1231	1640	1266	1516	0	-1.08491	0.00012787	6.66143	9.28721e-06
ENSMUSG00000028378	Ptgr1	263	206	864	662	710	417	0	1.58375	0.000128305	4.75248	9.32952e-06
ENSMUSG00000104776	Gm43691	918	850	222	49	288	69	0	-2.3912	0.000132148	4.32973	9.61999e-06
ENSMUSG00000031778	Cx3cl1	536	469	154	234	122	170	0	-1.48413	0.000134269	3.82959	9.78552e-06
ENSMUSG00000033904	Ccp110	895	850	347	278	400	316	0	-1.2888	0.000135791	4.7057	9.90781e-06
ENSMUSG00000021182	Ccdc88c	3423	3557	1531	1825	1495	1621	0	-1.02522	0.000138378	6.82602	1.0108e-05
ENSMUSG00000031398	Plxna3	180	154	418	448	391	545	0	1.51812	0.000139966	4.20955	1.02358e-05
ENSMUSG00000047878	A4galt	10	18	528	44	1073	69	0	5.03264	0.000140292	3.95226	1.02712e-05
ENSMUSG00000053398	Phgdh	1352	1520	650	745	436	614	0	-1.15306	0.000140812	5.48525	1.0321e-05
ENSMUSG00000013698	Pea15a	157	136	2273	317	3569	504	0	3.61289	0.000145593	5.93607	1.06836e-05
ENSMUSG00000029470	P2rx4	231	255	739	414	782	852	0	1.61383	0.000147352	4.83066	1.0825e-05
ENSMUSG00000056144	Trim34a	120	84	436	365	1002	243	0	2.42583	0.000148407	4.30133	1.09148e-05
ENSMUSG00000066512	Klk1b5	28	18	86	322	81	655	0	3.71799	0.000149206	3.38182	1.0986e-05
ENSMUSG00000103081	Pcdhgb8	139	163	371	351	521	509	0	1.62837	0.000150392	4.16011	1.10859e-05
ENSMUSG00000024066	Xdh	296	255	486	823	1392	770	0	1.75147	0.000150607	5.12891	1.11142e-05
ENSMUSG00000000266	Mid2	176	342	664	881	526	957	0	1.62701	0.000151575	4.93571	1.1211e-05
ENSMUSG00000104346	Pcdhga3	143	154	364	351	512	463	0	1.60011	0.000151575	4.11171	1.12062e-05
ENSMUSG00000107495	Gm44215	24	49	261	623	99	174	0	3.03832	0.000152867	3.40183	1.13193e-05
ENSMUSG00000020080	Hkdc1	789	653	279	180	315	174	0	-1.51267	0.000153518	4.33532	1.13802e-05
ENSMUSG00000046179	E2f8	1504	1573	646	735	741	600	0	-1.09107	0.000155789	5.61388	1.15616e-05
ENSMUSG00000069267	Hist1h3b	6319	7031	2844	3819	2532	3196	0	-1.02662	0.000157344	7.76049	1.169e-05
ENSMUSG00000026393	Nek7	268	220	928	526	1123	490	0	1.74549	0.000163664	4.94894	1.21732e-05
ENSMUSG00000022686	B3gnt5	10	9	72	390	36	344	0	4.52223	0.000167068	2.90599	1.24404e-05
ENSMUSG00000030708	Dnajb13	107	128	382	292	387	298	0	1.61882	0.000170994	3.79254	1.2747e-05
ENSMUSG00000000276	Dgke	125	123	336	331	413	303	0	1.56716	0.000171396	3.82493	1.27911e-05
ENSMUSG00000103567	Pcdhga5	130	167	375	341	526	481	0	1.62815	0.000172342	4.13631	1.28868e-05
ENSMUSG00000022906	Parp9	540	526	1117	1611	2196	1058	0	1.57878	0.000172342	5.93046	1.28905e-05
ENSMUSG00000106734	Gm20559	379	215	1060	837	1585	541	0	1.85421	0.000175707	5.32509	1.31568e-05
ENSMUSG00000014361	Mertk	1190	977	418	88	292	97	0	-2.18329	0.00017714	4.68148	1.32789e-05
ENSMUSG00000059248	2009-09-01	2113	2081	525	1080	405	820	0	-1.49162	0.000178136	5.87978	1.33684e-05
ENSMUSG00000040121	Rep15	19	9	143	122	81	445	0	3.90441	0.000178281	2.85486	1.33941e-05
ENSMUSG00000056035	Cyp3a11	0	0	143	15	207	23	0	9.65106	0.000179873	1.8091	1.35287e-05
ENSMUSG00000006369	Fbln1	2099	2226	568	1163	467	829	0	-1.43927	0.000181872	5.94631	1.36942e-05
ENSMUSG00000102428	Pcdhga12	143	176	393	360	548	522	0	1.60669	0.000182059	4.22031	1.37234e-05
ENSMUSG00000032258	Lca5	14	18	254	73	378	97	0	3.73783	0.000182088	2.8873	1.37408e-05
ENSMUSG00000054169	Ceacam10	24	5	25	1377	149	3228	0	6.44599	0.000182583	5.39125	1.37947e-05
ENSMUSG00000050721	Plekho2	42	27	653	73	1195	165	0	4.02398	0.000182583	4.25389	1.38085e-05
ENSMUSG00000068877	Selenbp2	609	592	204	253	247	197	0	-1.3286	0.000185915	4.15176	1.4076e-05
ENSMUSG00000110520	Gm45776	5	5	240	64	422	23	0	5.29534	0.000186032	2.75746	1.41159e-05
ENSMUSG00000019122	Ccl9	84	101	432	326	315	1946	0	3.12616	0.000186032	4.81286	1.41105e-05
ENSMUSG00000038702	Dsel	277	325	11	5	14	55	0	-3.71264	0.000188889	2.53611	1.43484e-05
ENSMUSG00000027994	Mcub	0	9	247	35	454	74	0	5.55486	0.000189894	2.87	1.44406e-05
ENSMUSG00000061959	Ces1e	51	53	432	132	256	216	0	2.40238	0.000190681	3.31758	1.45163e-05
ENSMUSG00000097860	Gm26857	153	163	482	326	589	435	0	1.62791	0.000191017	4.22437	1.45578e-05
ENSMUSG00000068855	Hist2h2ac	3704	4179	1620	2297	1473	1845	0	-1.04339	0.000195448	6.99273	1.49118e-05
ENSMUSG00000058290	Espl1	1712	1669	771	862	732	582	0	-1.11569	0.000196105	5.73737	1.49782e-05
ENSMUSG00000053852	Adgrg4	111	303	15	10	5	14	0	-4.1411	0.000199152	1.9631	1.52275e-05
ENSMUSG00000064288	Hist1h4k	2837	3207	1374	1635	1154	1337	0	-1.05501	0.000199506	6.60415	1.52712e-05
ENSMUSG00000024036	Slc37a1	780	894	2622	2783	1693	1429	0	1.42402	0.000200238	6.44991	1.53439e-05
ENSMUSG00000042228	Lyn	706	767	1691	1523	2416	1594	0	1.38608	0.000200509	6.23353	1.53814e-05
ENSMUSG00000050195	Scd4	503	395	43	108	32	161	0	-2.29852	0.0002048	3.38536	1.57276e-05
ENSMUSG00000020661	Dnmt3a	3044	3220	1395	1008	1666	1003	0	-1.21319	0.000207136	6.58014	1.59242e-05
ENSMUSG00000089950	Gm16215	171	92	347	720	288	573	0	1.95197	0.000208515	4.2403	1.60476e-05
ENSMUSG00000079523	Tmsb10	1767	1761	425	857	485	847	0	-1.35006	0.00021341	5.69125	1.64422e-05
ENSMUSG00000090124	Ugt1a7c	4096	3789	2198	1713	1787	1218	0	-1.10512	0.000213785	6.96228	1.64888e-05
ENSMUSG00000033781	Asb13	167	141	371	448	387	403	0	1.46971	0.000213859	4.05239	1.65124e-05
ENSMUSG00000032226	Gcnt3	130	163	389	764	485	2811	0	3.01996	0.000218616	5.3741	1.68978e-05
ENSMUSG00000104063	Pcdhgb7	148	176	396	360	584	527	0	1.61964	0.0002236	4.25356	1.73017e-05
ENSMUSG00000051331	Cacna1c	37	36	172	127	256	289	0	2.6252	0.000231487	3.01561	1.79313e-05
ENSMUSG00000024511	Rab27b	268	434	1156	531	1293	1360	0	1.72365	0.000231934	5.45567	1.79852e-05
ENSMUSG00000050335	Lgals3	56	27	350	122	512	138	0	2.85578	0.000232478	3.4085	1.80468e-05
ENSMUSG00000040584	Abcb1a	1103	1135	2241	3887	1783	3384	0	1.41375	0.000232628	6.85933	1.80778e-05
ENSMUSG00000031482	Slc25a15	4059	4022	2209	1440	1985	1264	0	-1.14066	0.000234204	6.98096	1.82544e-05
ENSMUSG00000072844	G530011O06Rik	406	403	157	166	104	129	0	-1.46047	0.000234204	3.52955	1.82588e-05
ENSMUSG00000030278	Cidec	277	276	29	10	14	0	0	-4.29165	0.000234204	2.35273	1.82389e-05
ENSMUSG00000049932	H2afx	2865	3286	1267	1728	1334	1241	0	-1.06152	0.000241051	6.62632	1.88127e-05
ENSMUSG00000043487	Acot6	356	364	136	59	63	46	0	-2.16089	0.000242506	3.11193	1.89464e-05
ENSMUSG00000004270	Lpcat3	2795	2624	1245	793	1338	843	0	-1.26957	0.000245013	6.34506	1.91627e-05
ENSMUSG00000086358	Gm13270	226	255	15	39	14	14	0	-3.47509	0.000247855	2.25215	1.94056e-05
ENSMUSG00000026473	Glul	642	601	1470	1149	1495	1401	0	1.23934	0.000252742	5.86643	1.98093e-05
ENSMUSG00000054509	Parp4	794	662	1880	1494	2393	1429	0	1.39723	0.000258611	6.22512	2.02908e-05
ENSMUSG00000059182	Skap2	628	587	3468	1265	5140	1259	0	2.29601	0.000264721	6.75185	2.07923e-05
ENSMUSG00000074345	Tnfaip8l3	19	18	100	171	189	225	0	3.29345	0.000265723	2.67191	2.09152e-05
ENSMUSG00000039470	Zdhhc2	3008	2712	1196	1655	1087	1095	0	-1.10462	0.000265723	6.49976	2.09058e-05
ENSMUSG00000048373	Fgfbp1	2362	2616	732	1445	562	806	0	-1.41726	0.000268769	6.15838	2.11774e-05
ENSMUSG00000050229	Pigm	1486	1595	685	560	692	770	0	-1.09682	0.000271915	5.61312	2.14479e-05
ENSMUSG00000044694	2010007H06Rik	24	14	236	219	117	129	0	3.27346	0.00027701	2.69037	2.18728e-05
ENSMUSG00000030494	Rhpn2	3058	2808	1331	1353	1455	1314	0	-1.01766	0.00027739	6.5787	2.1926e-05
ENSMUSG00000035299	Mid1	1347	1683	689	813	593	600	0	-1.08863	0.000278003	5.59355	2.19976e-05
ENSMUSG00000061414	Cracr2a	356	390	1185	1265	777	3530	0	2.27054	0.000278608	6.02665	2.20687e-05
ENSMUSG00000026103	Gls	15096	13654	7830	6573	5625	5576	0	-1.08424	0.000281383	8.83777	2.23119e-05
ENSMUSG00000031647	Mfap3l	300	255	22	5	9	46	0	-3.65288	0.000283361	2.42791	2.24923e-05
ENSMUSG00000042726	Trafd1	416	377	964	886	1836	792	0	1.59377	0.00028351	5.51703	2.25278e-05
ENSMUSG00000037826	Ppm1k	134	154	350	404	328	481	0	1.5248	0.00029466	4.00379	2.34629e-05
ENSMUSG00000022433	Csnk1e	268	281	532	755	584	710	0	1.31677	0.00029466	4.75506	2.345e-05
ENSMUSG00000081769	Gm12216	42	49	147	322	153	312	0	2.43627	0.000297729	3.15861	2.3732e-05
ENSMUSG00000069307	Hist1h2bq	1181	1297	493	745	405	454	0	-1.16406	0.000300913	5.26762	2.40109e-05
ENSMUSG00000057246	BC051142	28	18	147	185	135	248	0	3.03887	0.000305729	2.74113	2.44206e-05
ENSMUSG00000069301	Hist1h2ag	1684	1735	621	920	701	760	0	-1.10438	0.000306808	5.75912	2.45324e-05
ENSMUSG00000000386	Mx1	19	0	282	78	1334	92	0	5.66208	0.000323525	4.01149	2.5896e-05
ENSMUSG00000041476	Smpx	14	31	514	44	687	110	0	4.00679	0.000324127	3.63109	2.59712e-05
ENSMUSG00000106205	C230096K16Rik	130	97	479	278	360	261	0	1.68801	0.000326261	3.80055	2.61693e-05
ENSMUSG00000030677	Kif22	1407	1437	639	735	665	600	0	-1.02344	0.000326652	5.53348	2.62279e-05
ENSMUSG00000102748	Pcdhgb2	139	171	368	341	553	481	0	1.58396	0.000326801	4.15984	2.62671e-05
ENSMUSG00000048612	Myof	42	53	175	176	162	660	0	2.71892	0.000329368	3.47811	2.65009e-05
ENSMUSG00000033684	Qsox1	369	456	974	1368	1262	4469	0	2.38665	0.00033124	6.27756	2.66791e-05
ENSMUSG00000031838	Ifi30	2509	2305	1160	1046	1118	921	0	-1.09507	0.000337149	6.25602	2.71831e-05
ENSMUSG00000094091	Gm21885	439	298	122	69	113	83	0	-1.83632	0.000338141	3.25046	2.72912e-05
ENSMUSG00000102742	Pcdhga11	139	184	379	356	575	513	0	1.58935	0.000338389	4.22363	2.73676e-05
ENSMUSG00000030623	Prss23os	296	250	760	662	571	564	0	1.31061	0.000338389	4.74125	2.73566e-05
ENSMUSG00000034570	Inpp5j	286	333	1410	633	2272	637	0	2.09915	0.000338851	5.60396	2.74332e-05
ENSMUSG00000103793	Pcdhga6	148	171	368	341	553	509	0	1.56622	0.000340396	4.18555	2.75867e-05
ENSMUSG00000103897	Pcdhga8	162	171	382	360	557	495	0	1.52228	0.000340497	4.20953	2.76232e-05
ENSMUSG00000026938	Fcna	5	0	193	10	481	78	0	6.29976	0.000341253	2.78274	2.77129e-05
ENSMUSG00000032826	Ank2	37	18	332	49	858	174	0	3.79317	0.000342025	3.70645	2.78041e-05
ENSMUSG00000018740	Slc25a35	217	255	496	662	544	1296	0	1.75721	0.000342387	4.91255	2.78621e-05
ENSMUSG00000021216	Tubal3	383	307	93	88	95	106	0	-1.76268	0.000347253	3.18362	2.8287e-05
ENSMUSG00000069310	Hist1h3c	6075	6164	2662	3776	2649	2775	0	-0.964025	0.000348844	7.66616	2.84456e-05
ENSMUSG00000061666	Gdpd1	563	561	1021	1479	1028	1612	0	1.27738	0.000357992	5.75315	2.92214e-05
ENSMUSG00000103088	Pcdhgb6	190	167	396	390	553	619	0	1.5488	0.000360573	4.33121	2.94621e-05
ENSMUSG00000023805	Synj2	388	408	682	1246	804	1722	0	1.57053	0.000360914	5.50318	2.95201e-05
ENSMUSG00000042063	Zfp386	388	421	1010	935	701	765	0	1.15667	0.000362448	5.181	2.96757e-05
ENSMUSG00000030987	Stim1	466	417	946	881	993	838	0	1.13807	0.000369715	5.29111	3.03015e-05
ENSMUSG00000000544	Gpa33	1795	1647	3329	3236	4602	3118	0	1.14442	0.000370749	7.25633	3.04171e-05
ENSMUSG00000045667	Smtnl2	231	241	8	20	14	0	0	-4.40123	0.000372216	2.12041	3.05684e-05
ENSMUSG00000026896	Ifih1	692	741	1584	1552	2600	1447	0	1.41847	0.000375511	6.22101	3.08704e-05
ENSMUSG00000099312	Gm27733	0	636	0	5	0	0	0	-7.81673	0.000379548	2.43297	3.12339e-05
ENSMUSG00000075602	Ly6a	5	5	11	1129	36	197	0	6.1072	0.000388235	3.55699	3.19811e-05
ENSMUSG00000036867	Smad6	406	430	90	20	122	92	0	-2.26277	0.000389601	3.29469	3.2126e-05
ENSMUSG00000098974	Gm27505	148	79	347	258	548	362	0	1.83627	0.000390299	3.92761	3.22161e-05
ENSMUSG00000050777	Tmem37	296	285	68	59	41	28	0	-2.48738	0.000393526	2.7152	3.25152e-05
ENSMUSG00000023909	Paqr4	208	263	439	837	557	623	0	1.4626	0.000404954	4.65757	3.34932e-05
ENSMUSG00000063171	Rps4l	310	312	72	44	86	37	0	-2.28578	0.000407249	2.86687	3.3717e-05
ENSMUSG00000021250	Fos	4271	4263	15272	9132	10684	6909	0	1.38301	0.000410514	8.76345	3.40214e-05
ENSMUSG00000056234	Ncoa4	2196	1976	1014	876	952	838	0	-1.09404	0.000419321	6.05025	3.47862e-05
ENSMUSG00000035948	Acss3	74	57	240	317	144	316	0	2.03482	0.000421729	3.3173	3.50212e-05
ENSMUSG00000040274	Cdk6	3852	3338	7723	6534	7178	6597	0	1.05042	0.000424394	8.24216	3.52778e-05
ENSMUSG00000109429	Gm45223	411	439	939	730	925	1067	0	1.19668	0.000429672	5.28481	3.57523e-05
ENSMUSG00000022705	Drd3	0	0	100	5	216	42	0	9.56288	0.000436168	1.72194	3.63371e-05
ENSMUSG00000034528	Hsd17b13	1555	999	197	49	508	142	0	-2.39723	0.000436168	4.85481	3.63655e-05
ENSMUSG00000032532	Cck	102	368	4	10	0	19	0	-4.73369	0.000437941	2.09314	3.65498e-05
ENSMUSG00000027938	Creb3l4	65	62	190	200	203	619	0	2.34828	0.000443726	3.55342	3.70824e-05
ENSMUSG00000024754	Tmem2	268	233	553	959	413	875	0	1.56117	0.000443726	4.82848	3.71065e-05
ENSMUSG00000042510	AA986860	1218	986	461	502	562	486	0	-1.04317	0.000451736	5.15607	3.7814e-05
ENSMUSG00000006435	Neurl1a	5	22	311	39	445	106	0	4.14857	0.00045224	3.04355	3.78938e-05
ENSMUSG00000026430	Rassf5	1154	1240	618	195	422	216	0	-1.63326	0.000462628	5.01628	3.88028e-05
ENSMUSG00000034006	Pqlc1	190	119	461	331	723	422	0	1.74554	0.000463425	4.29151	3.89083e-05
ENSMUSG00000018750	Zbtb4	153	171	589	307	777	399	0	1.7721	0.000463511	4.38473	3.89541e-05
ENSMUSG00000030364	Clec2h	1255	771	379	312	472	440	0	-1.24308	0.000464934	4.93929	3.91124e-05
ENSMUSG00000069265	Hist1h3a	2477	2944	1071	1450	1199	1250	0	-1.04165	0.000471733	6.45416	3.97236e-05
ENSMUSG00000093656	Gm20628	14303	16703	5729	8412	5917	7444	0	-1.09086	0.000486871	8.94454	4.10389e-05
ENSMUSG00000072621	Slfn10-ps	263	228	614	1085	526	477	0	1.53354	0.000492283	4.77599	4.15361e-05
ENSMUSG00000039976	Tbc1d16	536	548	150	93	153	266	0	-1.61488	0.000494754	3.88609	4.17858e-05
ENSMUSG00000081303	Gm16011	28	22	264	69	476	115	0	3.30782	0.000496276	3.11087	4.19557e-05
ENSMUSG00000029313	Aff1	937	1030	1823	2311	1729	2500	0	1.17221	0.000504518	6.47318	4.27365e-05
ENSMUSG00000015653	Steap2	383	474	1106	803	822	902	0	1.16858	0.000504518	5.27417	4.27307e-05
ENSMUSG00000024968	Rcor2	231	325	54	59	41	37	0	-2.46035	0.000518109	2.66122	4.3931e-05
ENSMUSG00000028743	Akr7a5	1075	1096	589	433	517	413	0	-1.06654	0.000518595	5.12382	4.40154e-05
ENSMUSG00000031530	Dusp4	342	333	100	93	81	106	0	-1.74207	0.00052158	3.16057	4.43122e-05
ENSMUSG00000027225	Duoxa2	5	14	22	750	32	582	0	5.23336	0.000521591	3.60208	4.43565e-05
ENSMUSG00000038642	Ctss	245	154	429	662	454	550	0	1.47576	0.00052164	4.4278	4.44041e-05
ENSMUSG00000034930	Rtkn	213	259	550	477	589	568	0	1.29836	0.000522848	4.52325	4.4594e-05
ENSMUSG00000022385	Gtse1	471	574	218	244	162	165	0	-1.3262	0.000522848	3.95417	4.45814e-05
ENSMUSG00000109005	Gm45221	439	377	1010	740	885	760	0	1.1443	0.000532542	5.18248	4.54652e-05
ENSMUSG00000006378	Gcat	1024	1087	500	584	337	307	0	-1.21281	0.000534808	5.01423	4.57032e-05
ENSMUSG00000051627	Hist1h1e	8685	9615	4203	5084	3798	4688	0	-0.959422	0.000537359	8.24896	4.59816e-05
ENSMUSG00000109350	Gm44805	526	430	157	35	158	106	0	-1.9675	0.000537359	3.57744	4.60108e-05
ENSMUSG00000054115	Skp2	1140	1025	450	540	512	522	0	-1.01024	0.000542233	5.14703	4.64732e-05
ENSMUSG00000031661	Nkd1	24	5	268	39	387	147	0	3.95583	0.000545978	2.95092	4.68504e-05
ENSMUSG00000026482	Rgl1	167	220	11	10	14	19	0	-3.73704	0.000545978	1.91144	4.68852e-05
ENSMUSG00000015806	Qdpr	1356	1328	760	565	620	518	0	-1.03822	0.000550229	5.4427	4.72961e-05
ENSMUSG00000050860	Phospho1	65	57	536	156	880	133	0	2.90585	0.000552323	4.0077	4.7522e-05
ENSMUSG00000035498	Cdcp1	1601	1586	2872	2895	3233	2889	0	0.987249	0.000552952	7.01889	4.76222e-05
ENSMUSG00000036805	Noxa1	157	198	471	973	265	994	0	2.00395	0.000558142	4.72002	4.81157e-05
ENSMUSG00000038170	Pde4dip	1638	1647	2990	2705	3834	3379	0	1.0661	0.000562708	7.12588	4.85562e-05
ENSMUSG00000071356	Reg3b	240	154	200	6028	809	6602	0	4.19057	0.000562887	6.91993	4.86185e-05
ENSMUSG00000053819	Camk2d	2048	1954	3464	3615	4121	3690	0	0.984201	0.000563765	7.3446	4.87654e-05
ENSMUSG00000057666	Gapdh	7449	7723	3429	3805	4220	3379	0	-0.94514	0.000563765	7.98563	4.87882e-05
ENSMUSG00000041836	Ptpre	134	97	400	224	692	339	0	1.94126	0.000566641	4.04556	4.90843e-05
ENSMUSG00000103332	Pcdhga2	139	176	361	331	521	472	0	1.51158	0.000567551	4.12141	4.92104e-05
ENSMUSG00000110631	Gm42047	2081	3952	871	866	1464	1278	0	-1.33643	0.000568371	6.47254	4.93289e-05
ENSMUSG00000002107	Celf2	457	531	93	30	207	51	0	-2.26658	0.000568739	3.53242	4.94082e-05
ENSMUSG00000020649	Rrm2	1177	1367	371	740	391	573	0	-1.2151	0.000573636	5.28193	4.98814e-05
ENSMUSG00000015944	Gatsl2	383	351	100	54	126	106	0	-1.82903	0.000577892	3.24836	5.02996e-05
ENSMUSG00000052373	Mpp3	74	154	247	570	292	477	0	1.87445	0.000580959	3.9723	5.06149e-05
ENSMUSG00000021061	Sptb	79	84	703	127	1266	271	0	2.96559	0.000587134	4.47957	5.12018e-05
ENSMUSG00000029186	Pi4k2b	702	754	1531	1650	1374	1411	0	1.11774	0.000598627	5.99532	5.2254e-05
ENSMUSG00000000125	Wnt3	42	27	122	215	104	623	0	3.03678	0.000598872	3.3148	5.23252e-05
ENSMUSG00000097139	Gm26626	5	0	132	44	229	83	0	5.64604	0.000602608	2.14484	5.27491e-05
ENSMUSG00000105580	Gm44454	2284	2313	935	1265	930	1012	0	-1.06807	0.000602608	6.20303	5.2752e-05
ENSMUSG00000095066	Defa20	0	0	22	73	9	248	0	9.49874	0.000602954	1.66246	5.28325e-05
ENSMUSG00000056973	Ces1d	5	5	264	20	409	37	0	5.26126	0.000606938	2.72398	5.32322e-05
ENSMUSG00000105398	AC157822.2	1343	1056	2965	2190	2752	2038	0	1.13979	0.000614018	6.73155	5.39043e-05
ENSMUSG00000052914	Cyp2j6	2136	1998	1078	492	907	696	0	-1.29009	0.000617666	5.94589	5.4276e-05
ENSMUSG00000023030	Slc11a2	1887	1810	653	803	719	1026	0	-1.11967	0.00061767	5.86411	5.43278e-05
ENSMUSG00000035274	Tpbg	47	62	222	249	198	202	0	2.07743	0.000625616	3.09465	5.50788e-05
ENSMUSG00000034485	Uaca	9400	9497	3625	5902	1854	2528	0	-1.37411	0.000633948	8.09957	5.58652e-05
ENSMUSG00000021589	Rhobtb3	1924	2015	1064	789	916	701	0	-1.0969	0.000647334	5.96669	5.70987e-05
ENSMUSG00000034584	Exph5	1398	1459	2519	2564	3246	2793	0	1.0508	0.000653131	6.91247	5.76644e-05
ENSMUSG00000024401	Tnf	0	5	54	263	45	161	0	5.6999	0.000664417	2.21038	5.87715e-05
ENSMUSG00000105072	Gm44335	1527	1582	582	886	651	724	0	-1.04623	0.000664417	5.65055	5.87591e-05
ENSMUSG00000024254	Abcg8	185	119	500	312	598	353	0	1.62978	0.000665708	4.16855	5.89966e-05
ENSMUSG00000094179	Snord50b	591	487	1156	1110	898	1200	0	1.1022	0.000665708	5.54886	5.89704e-05
ENSMUSG00000107705	Gm45062	826	684	1399	1620	1567	2056	0	1.22613	0.000671766	6.13534	5.95894e-05
ENSMUSG00000028874	Fgr	374	325	100	73	77	133	0	-1.77651	0.000673073	3.19735	5.97614e-05
ENSMUSG00000039361	Picalm	4580	4455	11433	7770	10253	8094	0	1.14347	0.000680837	8.64746	6.05075e-05
ENSMUSG00000102802	Mgam2-ps	5595	5853	2665	3688	1953	2473	0	-1.01	0.000682325	7.54686	6.06966e-05
ENSMUSG00000061482	Hist1h4d	7527	7451	3586	4369	3394	3677	0	-0.912416	0.000685914	7.98364	6.10729e-05
ENSMUSG00000064254	Ethe1	60	92	685	161	1015	184	0	2.84915	0.000686346	4.27206	6.11686e-05
ENSMUSG00000097643	A130051J06Rik	74	75	329	205	539	156	0	2.13911	0.000695898	3.59426	6.20779e-05
ENSMUSG00000102440	Pcdhga9	171	180	375	370	566	504	0	1.46324	0.000696056	4.23517	6.215e-05
ENSMUSG00000103472	Pcdhga7	176	171	386	346	575	522	0	1.49224	0.000698274	4.24288	6.25027e-05
ENSMUSG00000012123	Crybg2	572	618	222	224	261	266	0	-1.201	0.000698274	4.19661	6.25225e-05
ENSMUSG00000021974	Fgf9	346	294	97	30	77	55	0	-2.20957	0.000698274	2.92897	6.24309e-05
ENSMUSG00000087801	Gm25980	0	0	86	5	203	37	0	9.43094	0.000705401	1.59327	6.32194e-05
ENSMUSG00000026405	C4bp	24	31	86	195	131	426	0	3.01512	0.000712339	2.97441	6.3922e-05
ENSMUSG00000028195	Cyr61	766	653	3450	1718	2577	989	0	1.70754	0.000712339	6.45287	6.39598e-05
ENSMUSG00000029334	Prkg2	2094	1718	1035	866	813	719	0	-1.06662	0.000714664	5.93319	6.42281e-05
ENSMUSG00000037706	Cd81	2417	2756	5020	4719	5077	4176	0	0.962089	0.000716523	7.69776	6.44549e-05
ENSMUSG00000086645	Gm15743	448	425	193	190	135	115	0	-1.38375	0.000720198	3.67071	6.48454e-05
ENSMUSG00000102828	Gm38182	42	79	215	180	342	239	0	2.1029	0.00072131	3.26691	6.50056e-05
ENSMUSG00000099250	Rn7s2	2122	1665	4185	3357	4050	3077	0	1.04179	0.00072207	7.31033	6.51343e-05
ENSMUSG00000032068	Plet1	5	5	4	1042	18	2518	0	7.5366	0.000723542	4.97129	6.53273e-05
ENSMUSG00000032087	Dscaml1	5	0	197	15	391	51	0	6.07568	0.000725744	2.5631	6.55866e-05
ENSMUSG00000089865	Gm44503	536	539	1099	925	1168	1603	0	1.24909	0.000727077	5.66565	6.57676e-05
ENSMUSG00000034243	Golgb1	2878	3181	5080	5449	6186	7856	0	1.11033	0.000736035	8.04474	6.66392e-05
ENSMUSG00000070327	Rnf213	5973	5301	17198	15505	42515	10534	0	2.02816	0.000737543	9.72346	6.68372e-05
ENSMUSG00000021557	Agtpbp1	56	62	272	117	369	248	0	2.18835	0.000737813	3.3052	6.69231e-05
ENSMUSG00000055978	Fut2	130	75	632	122	1190	527	0	2.70063	0.000742439	4.55974	6.74045e-05
ENSMUSG00000001663	Gstt1	10	49	393	83	449	133	0	3.25359	0.000748113	3.30111	6.7982e-05
ENSMUSG00000021226	Acot2	946	942	450	195	256	74	0	-1.87159	0.000749143	4.58637	6.81379e-05
ENSMUSG00000002992	Apoc2	536	430	157	30	158	106	0	-1.99752	0.000770179	3.58224	7.01154e-05
ENSMUSG00000035818	Plekhs1	24	18	867	35	1455	55	0	4.94597	0.000773488	4.44243	7.05115e-05
ENSMUSG00000069300	Hist1h2bj	3344	3833	1438	2117	1406	1832	0	-0.997882	0.000773488	6.88012	7.05455e-05
ENSMUSG00000022150	Dab2	300	206	0	25	5	19	0	-4.27967	0.000775825	2.22738	7.08233e-05
ENSMUSG00000038776	Ephx1	5	0	207	69	135	55	0	5.56249	0.00078201	2.06566	7.1453e-05
ENSMUSG00000027901	Dennd2d	1103	872	2037	2160	1733	1992	0	1.08827	0.000784601	6.40947	7.17551e-05
ENSMUSG00000029638	Glcci1	849	684	1377	1708	1567	2180	0	1.24487	0.000786797	6.17245	7.20215e-05
ENSMUSG00000053646	Plxnb1	282	382	543	837	764	825	0	1.24623	0.000791246	4.97114	7.25605e-05
ENSMUSG00000036526	Card11	240	268	578	618	494	550	0	1.22298	0.000791246	4.56637	7.25332e-05
ENSMUSG00000013846	St3gal1	4530	4552	261	463	135	1882	0	-2.6322	0.000791394	6.62192	7.264e-05
ENSMUSG00000022571	Pycrl	1080	1170	582	604	499	467	0	-0.981866	0.000792013	5.21726	7.27628e-05
ENSMUSG00000026480	Ncf2	222	202	928	375	1742	463	0	2.15197	0.000799938	5.10578	7.35575e-05
ENSMUSG00000031353	Rbbp7	10087	10697	4927	6169	3785	4908	0	-0.991212	0.000800983	8.41633	7.37203e-05
ENSMUSG00000094818	Defa32	0	0	22	69	9	225	0	9.38316	0.000801582	1.5503	7.3907e-05
ENSMUSG00000041431	Ccnb1	2652	2764	1388	1523	1132	1049	0	-1.00853	0.000801582	6.46869	7.3909e-05
ENSMUSG00000006398	Cdc20	1873	1871	849	1017	853	760	0	-1.02279	0.000803716	5.92958	7.41727e-05
ENSMUSG00000025557	Slc15a1	296	338	93	64	95	78	0	-1.8507	0.000817949	3.03281	7.55544e-05
ENSMUSG00000026825	Dnm1	2403	2559	1010	506	1230	399	0	-1.56391	0.000818185	6.09276	7.56443e-05
ENSMUSG00000046295	Ankle1	549	596	229	210	270	216	0	-1.21843	0.000824551	4.13331	7.63015e-05
ENSMUSG00000105703	Gm43305	93	136	443	472	229	248	0	1.67505	0.000833391	3.80454	7.7189e-05
ENSMUSG00000022755	Adgrg7	9243	9098	5098	4865	4157	4258	0	-0.91367	0.000835227	8.27509	7.74286e-05
ENSMUSG00000035828	Pim3	360	325	832	594	1118	664	0	1.32135	0.00084406	5.07651	7.83178e-05
ENSMUSG00000086255	Gm11534	725	736	1349	1411	1684	1795	0	1.18467	0.000844515	6.0546	7.84303e-05
ENSMUSG00000031562	Dctd	969	1056	479	555	364	440	0	-1.05949	0.00084507	5.02732	7.85522e-05
ENSMUSG00000094439	Gm21969	134	119	411	263	521	275	0	1.63148	0.000848557	3.90792	7.89471e-05
ENSMUSG00000075590	Nrbp2	180	228	718	346	894	477	0	1.67201	0.000849796	4.6297	7.91331e-05
ENSMUSG00000027346	Gpcpd1	563	728	1806	1202	1792	1150	0	1.2925	0.000850731	5.96619	7.9291e-05
ENSMUSG00000054027	Nt5dc3	42	49	168	283	144	234	0	2.26277	0.000851921	3.0024	7.94729e-05
ENSMUSG00000086187	Gm12860	130	88	532	239	387	234	0	1.7626	0.000858288	3.80659	8.01384e-05
ENSMUSG00000020160	Meis1	236	189	11	10	18	0	0	-4.33906	0.000862759	1.97761	8.06277e-05
ENSMUSG00000071478	Hist1h2ad	1693	1704	610	930	705	843	0	-1.05348	0.000873934	5.77444	8.17448e-05
ENSMUSG00000042303	Sgsm3	286	263	532	701	508	1017	0	1.41582	0.000878188	4.83724	8.22402e-05
ENSMUSG00000030681	Mvp	845	671	1756	1455	2375	1424	0	1.30205	0.000878188	6.20364	8.2289e-05
ENSMUSG00000023206	Il15ra	60	66	165	253	270	239	0	1.96531	0.000879553	3.20161	8.24901e-05
ENSMUSG00000047098	Rnf31	540	570	1117	1246	1450	879	0	1.16629	0.000885762	5.64403	8.31462e-05
ENSMUSG00000089647	Gm2245	79	106	650	195	1064	202	0	2.61269	0.000894927	4.33449	8.40811e-05
ENSMUSG00000020303	Stc2	259	263	4	25	0	23	0	-4.24442	0.00090159	2.27582	8.47822e-05
ENSMUSG00000052087	Rgs14	5	0	93	49	265	74	0	5.62976	0.000906935	2.12841	8.53604e-05
ENSMUSG00000073598	1700066B19Rik	28	57	165	312	99	385	0	2.57317	0.00090723	3.18794	8.54637e-05
ENSMUSG00000010067	Rassf1	328	368	960	730	826	559	0	1.22776	0.000908747	5.02291	8.56823e-05
ENSMUSG00000049225	Pdp1	70	49	307	288	194	152	0	2.05931	0.000922224	3.20165	8.70298e-05
ENSMUSG00000061991	Hist1h2af	2523	2611	1178	1470	1019	1159	0	-1.00816	0.0009225	6.39179	8.71327e-05
ENSMUSG00000108112	Gm45193	28	9	161	54	750	101	0	3.9612	0.000929038	3.30168	8.78276e-05
ENSMUSG00000023830	Igf2r	5881	5975	3118	3172	3102	3008	0	-0.849428	0.000945646	7.67945	8.94764e-05
ENSMUSG00000034563	Ccpg1	646	658	1342	1139	1356	1823	0	1.20859	0.000950848	5.91047	9.00479e-05
ENSMUSG00000022210	Dhrs4	1559	1569	903	560	638	330	0	-1.28074	0.000954201	5.54886	9.04448e-05
ENSMUSG00000024682	Gif	5	0	175	30	351	33	0	5.92254	0.000955423	2.41348	9.06402e-05
ENSMUSG00000042599	Kdm7a	1149	1069	2280	1917	2106	2354	0	1.05292	0.000961937	6.54882	9.13383e-05
ENSMUSG00000051154	Commd3	1149	1065	550	589	463	541	0	-0.963286	0.000966976	5.2028	9.18974e-05
ENSMUSG00000027695	Pld1	2436	2256	3643	4500	4314	4620	0	0.95111	0.000970857	7.54749	9.2347e-05
ENSMUSG00000063524	Eno1	5378	5064	2455	2355	3183	1768	0	-1.0081	0.000989877	7.4148	9.42387e-05
ENSMUSG00000032292	Nr2e3	928	951	243	25	216	19	0	-2.80343	0.000999455	4.31563	9.52337e-05
ENSMUSG00000044026	Slc35g1	605	605	1499	1124	1392	998	0	1.13752	0.00100859	5.74458	9.61885e-05
ENSMUSG00000031808	Slc27a1	388	373	974	555	1091	825	0	1.27241	0.00100935	5.18756	9.63446e-05
ENSMUSG00000028289	Epha7	254	368	104	39	59	28	0	-2.3501	0.00101805	2.85014	9.72601e-05
ENSMUSG00000037686	Aspg	577	465	75	195	54	220	0	-1.85684	0.0010194	3.73857	9.74742e-05
ENSMUSG00000020027	Socs2	2680	2870	1374	1324	1298	1415	0	-0.950328	0.00103833	6.53332	9.93702e-05
ENSMUSG00000038578	Susd1	273	255	36	59	41	51	0	-2.41122	0.00104169	2.59948	9.97783e-05
ENSMUSG00000022799	Arhgap31	56	44	439	93	705	133	0	2.87862	0.00105896	3.69729	0.000101521
ENSMUSG00000079559	Colca2	28	18	268	151	176	97	0	2.98837	0.001059	2.6944	0.000101701
ENSMUSG00000085037	4933421O10Rik	28	36	257	88	247	179	0	2.68049	0.001059	2.88025	0.000101634
ENSMUSG00000103677	Pcdhga4	157	180	361	336	530	481	0	1.43431	0.00107797	4.15276	0.000103613
ENSMUSG00000028970	Abcb1b	194	184	486	905	283	545	0	1.62451	0.00108527	4.47828	0.000104405
ENSMUSG00000020823	Sec14l1	526	474	2169	837	3084	1021	0	1.92976	0.00108544	6.14321	0.000104512
ENSMUSG00000110170	St6galnac2	365	434	992	623	1329	843	0	1.33934	0.00108883	5.31401	0.000104929
ENSMUSG00000026980	Ly75	406	443	685	1095	764	944	0	1.12076	0.00110215	5.22128	0.000106304
ENSMUSG00000029154	Cwh43	0	5	193	30	297	37	0	5.8281	0.00110982	2.3315	0.000107136
ENSMUSG00000057074	Ces1g	5	18	97	137	117	239	0	3.75304	0.00114198	2.43972	0.000110567
ENSMUSG00000064210	Ano6	1435	1363	4427	2486	5845	2152	0	1.50871	0.00114198	7.26125	0.000110622
ENSMUSG00000043501	Lgals2	2643	2497	3878	5410	4314	6016	0	1.0185	0.00114198	7.73283	0.00011057
ENSMUSG00000050064	Zfp697	416	403	186	142	140	156	0	-1.306	0.00114198	3.61345	0.000110543
ENSMUSG00000003161	Sri	1606	1683	3500	2671	3883	2692	0	1.04414	0.00114933	7.11011	0.000111429
ENSMUSG00000101304	Plet1os	0	0	0	278	0	843	0	11.1674	0.00116693	3.30399	0.00011333
ENSMUSG00000028416	Bag1	1186	1310	2251	2520	2052	2770	0	1.02712	0.00116693	6.69894	0.000113297
ENSMUSG00000075511	1700001L05Rik	900	955	528	380	378	385	0	-1.06594	0.00116696	4.89805	0.00011343
ENSMUSG00000028150	Rorc	734	561	200	103	333	170	0	-1.58218	0.00116733	4.15272	0.000113563
ENSMUSG00000072082	Ccnf	909	1131	350	540	409	513	0	-1.08721	0.00117209	5.02505	0.000114124
ENSMUSG00000038651	Sycp2l	217	1047	168	132	194	184	0	-1.81116	0.00117427	4.03734	0.000114435
ENSMUSG00000029185	Fam114a1	125	110	272	385	265	994	0	2.11964	0.00117784	4.22907	0.00011488
ENSMUSG00000010830	Kdelr3	51	53	132	176	225	408	0	2.27112	0.00119463	3.19899	0.000116617
ENSMUSG00000020609	Apob	37243	32121	16146	7215	15802	6327	0	-1.5163	0.00120716	9.91436	0.000117941
ENSMUSG00000056724	Nbeal2	743	754	1424	1557	1751	1406	0	1.12329	0.00120815	6.03962	0.000118138
ENSMUSG00000103656	Gm37205	374	338	104	166	99	97	0	-1.53198	0.00120918	3.31749	0.00011834
ENSMUSG00000037979	Ccdc92	5	5	175	20	301	74	0	4.90564	0.00121172	2.37827	0.00011869
ENSMUSG00000034807	Colgalt1	1458	1280	675	735	602	678	0	-0.941045	0.00122037	5.51955	0.000119638
ENSMUSG00000031214	Ophn1	199	167	443	360	463	440	0	1.31046	0.0012258	4.1668	0.000120272
ENSMUSG00000021208	Ifi27l2b	692	605	2911	1518	5064	916	0	2.1045	0.00124459	6.67315	0.00012222
ENSMUSG00000110887	AL603630.1	0	5	36	44	32	619	0	6.22162	0.00125235	2.71661	0.000123087
ENSMUSG00000024750	Zfand5	2823	2694	5911	4841	4709	4455	0	0.936668	0.0012617	7.7697	0.00012411
ENSMUSG00000110218	Gm20219	47	22	236	137	279	129	0	2.5915	0.0012649	2.90247	0.000124635
ENSMUSG00000024462	Gabbr1	167	206	586	336	822	399	0	1.61726	0.0012649	4.45377	0.000124575
ENSMUSG00000104535	Gm42686	171	141	336	613	270	495	0	1.53534	0.00127877	4.12632	0.000126109
ENSMUSG00000047694	Yipf6	1250	1166	1977	2409	2303	3974	0	1.23284	0.00129844	6.81862	0.000128157
ENSMUSG00000092274	Neat1	7182	5025	12850	10251	16812	24438	0	1.49655	0.00133814	9.3742	0.000132187
ENSMUSG00000097923	Gm26577	572	675	1238	1192	1136	1287	0	1.04583	0.00134103	5.71446	0.000132584
ENSMUSG00000005883	Spo11	0	0	8	229	5	115	0	9.4832	0.00134242	1.65279	0.000132834
ENSMUSG00000020423	Btg2	1066	1135	3364	1552	2694	2299	0	1.26105	0.00134249	6.70808	0.000132952
ENSMUSG00000097300	Gm26835	79	57	204	176	324	257	0	1.91579	0.0013549	3.26548	0.000134294
ENSMUSG00000090213	Tmem189	406	364	168	117	167	106	0	-1.37494	0.00135968	3.49489	0.000134881
ENSMUSG00000075031	Hist1h2bb	4036	3956	1584	2379	1832	2170	0	-0.920575	0.00136151	7.07371	0.000135176
ENSMUSG00000103037	Pcdhgb1	153	189	357	341	526	481	0	1.41004	0.00138353	4.15382	0.000137477
ENSMUSG00000032114	Slc37a4	808	688	347	385	288	312	0	-1.08465	0.00138482	4.57902	0.00013772
ENSMUSG00000049313	Sorl1	757	1025	1791	1791	1940	1685	0	1.10171	0.00139368	6.27429	0.000138763
ENSMUSG00000002957	Ap2a2	3607	3697	1888	1791	2092	1713	0	-0.876993	0.00139368	6.96668	0.000138834
ENSMUSG00000040505	Abcg5	171	79	361	317	346	321	0	1.51627	0.00139398	3.79065	0.00013898
ENSMUSG00000003352	Cacnb3	65	62	143	297	220	275	0	1.96294	0.00139968	3.2104	0.000139665
ENSMUSG00000032978	Guca2b	263	233	625	370	714	1319	0	1.70892	0.00140685	4.94086	0.000140614
ENSMUSG00000022822	Abcc5	203	180	607	360	898	362	0	1.63593	0.00140685	4.5065	0.000140592
ENSMUSG00000068452	Duox2	120	141	193	4982	198	5224	0	4.41421	0.00142005	6.54707	0.000142052
ENSMUSG00000034731	Dgkh	0	9	211	69	220	55	0	4.99546	0.00143392	2.32662	0.000143559
ENSMUSG00000006728	Cdk4	5729	5734	3261	3537	2505	2560	0	-0.870259	0.00144809	7.61985	0.000145099
ENSMUSG00000021587	Pcsk1	47	101	215	283	158	545	0	2.10411	0.00145111	3.55632	0.000145522
ENSMUSG00000058756	Thra	2307	2651	1377	891	1141	605	0	-1.21984	0.00146591	6.24047	0.000147128
ENSMUSG00000042428	Mgat3	346	382	742	599	885	820	0	1.15641	0.0014668	5.02917	0.00014734
ENSMUSG00000074604	Mgst2	250	220	493	823	355	870	0	1.51479	0.00147773	4.6973	0.000148561
ENSMUSG00000040033	Stat2	439	439	1160	1027	3295	852	0	1.95395	0.00150685	5.97756	0.000151739
ENSMUSG00000042289	Hsd3b7	217	136	400	482	405	385	0	1.32842	0.00150685	4.12875	0.000151721
ENSMUSG00000040767	Snrnp25	120	202	1210	317	1594	275	0	2.49586	0.00152522	5.02419	0.000153716
ENSMUSG00000032091	Tmprss4	1615	1735	2679	3615	2779	2990	0	0.931043	0.00154212	7.04642	0.000155547
ENSMUSG00000052565	Hist1h1d	10000	11678	4534	7035	4027	4922	0	-1.00143	0.001549	8.47234	0.00015637
ENSMUSG00000054932	Afp	199	285	33	10	0	10	0	-4.1099	0.00155846	2.18363	0.000157456
ENSMUSG00000073676	Hspe1	4963	5209	2979	3060	2357	2125	0	-0.870708	0.00156955	7.44752	0.000158707
ENSMUSG00000005615	Pcyt1a	1555	1372	796	502	795	490	0	-1.08995	0.001571	5.54184	0.000158984
ENSMUSG00000079057	Cyp4v3	79	106	1270	234	1033	120	0	2.93432	0.00157115	4.63321	0.000159131
ENSMUSG00000035783	Acta2	259	136	4	20	9	0	0	-4.49342	0.00157335	1.86111	0.000159484
ENSMUSG00000072620	Slfn2	19	5	132	78	391	74	0	3.91117	0.00159855	2.64127	0.000162172
ENSMUSG00000018920	Cxcl16	125	114	368	253	288	293	0	1.41663	0.00164173	3.64485	0.000166689
ENSMUSG00000028028	Alpk1	286	298	525	1499	418	1365	0	1.78	0.00164487	5.23823	0.000167145
ENSMUSG00000026670	Uap1	522	544	978	1042	1037	1964	0	1.32702	0.00165082	5.71823	0.000167887
ENSMUSG00000007872	Id3	337	206	767	691	813	408	0	1.38942	0.00165135	4.79779	0.000168078
ENSMUSG00000005580	Adcy9	185	180	496	346	665	380	0	1.46339	0.00165938	4.2911	0.000169034
ENSMUSG00000101438	Gm19412	171	171	407	390	642	316	0	1.45096	0.00166539	4.18736	0.000169785
ENSMUSG00000039782	Cpeb2	563	465	1595	677	2106	1305	0	1.56638	0.001669	5.86691	0.000170292
ENSMUSG00000022472	Desi1	365	469	1096	750	1329	669	0	1.29498	0.00169521	5.33914	0.000173224
ENSMUSG00000062624	Cyp2c67	411	307	86	98	41	147	0	-1.86315	0.00169521	3.2041	0.000173248
ENSMUSG00000033187	BC016579	208	189	464	419	517	399	0	1.26813	0.00169843	4.24878	0.000173719
ENSMUSG00000106431	Gm44492	2795	2962	1178	1771	1123	1452	0	-0.97875	0.00170023	6.57165	0.000174094
ENSMUSG00000089715	Cbx6	226	312	8	5	18	60	0	-3.45019	0.00170023	2.4144	0.000174187
ENSMUSG00000103749	Pcdhgb5	213	158	396	346	571	568	0	1.43751	0.0017368	4.29171	0.000178077
ENSMUSG00000053835	H2-T24	84	106	222	195	494	316	0	1.78953	0.00174143	3.6352	0.000178697
ENSMUSG00000034993	Vat1	941	894	486	438	355	449	0	-1.00256	0.00174157	4.91321	0.000178857
ENSMUSG00000078670	Fam174b	190	198	411	482	364	815	0	1.50467	0.00176055	4.41395	0.000181099
ENSMUSG00000058385	Hist1h2bg	5161	5226	2234	3226	2353	2903	0	-0.871746	0.00176055	7.47701	0.000181086
ENSMUSG00000036246	Gmip	107	149	304	317	413	271	0	1.43701	0.00176466	3.76176	0.000181816
ENSMUSG00000025154	Arhgap19	1218	1262	660	720	494	380	0	-1.05991	0.00176466	5.31847	0.000181766
ENSMUSG00000024376	Epb41l4a	282	237	18	39	50	55	0	-2.581	0.00177739	2.53122	0.000183276
ENSMUSG00000106281	Gm44346	738	706	243	429	194	284	0	-1.25182	0.00178777	4.45034	0.000184495
ENSMUSG00000078566	Bnip3	374	373	122	30	126	42	0	-2.12478	0.00179381	3.17534	0.000185268
ENSMUSG00000038058	Nod1	143	180	289	1295	265	1021	0	2.22199	0.00180233	4.77914	0.000186448
ENSMUSG00000034171	Faah	2440	2335	1142	1008	1334	751	0	-1.08481	0.00180233	6.24943	0.000186397
ENSMUSG00000030342	Cd9	499	386	696	1791	723	1571	0	1.51256	0.00182009	5.60521	0.000188437
ENSMUSG00000051439	Cd14	148	189	297	1290	292	893	0	2.10945	0.00182629	4.73926	0.000189231
ENSMUSG00000057286	St6galnac2	951	1017	2412	1518	3075	1804	0	1.25621	0.0018525	6.54284	0.000192101
ENSMUSG00000049791	Fzd4	452	412	182	39	149	55	0	-1.92826	0.00185697	3.44649	0.000192719
ENSMUSG00000040084	Bub1b	2376	2580	1242	1387	1186	998	0	-0.959763	0.00186048	6.36545	0.000193238
ENSMUSG00000027463	Slc52a3	79	71	211	142	400	284	0	1.88907	0.00188075	3.38262	0.0001955
ENSMUSG00000090175	Ugt1a9	2643	2335	1370	935	1248	692	0	-1.14258	0.00188637	6.28138	0.000196241
ENSMUSG00000007038	Neu1	762	701	300	356	378	275	0	-1.07347	0.0018911	4.55275	0.000196891
ENSMUSG00000030168	Adipor2	4041	3649	1952	1820	2187	2033	0	-0.854818	0.0019329	7.05201	0.000201404
ENSMUSG00000037410	Tbc1d2b	960	885	489	409	440	426	0	-0.977585	0.00194734	4.93343	0.000203071
ENSMUSG00000047875	Gpr157	194	276	47	15	32	28	0	-2.85127	0.00195483	2.33145	0.000204015
ENSMUSG00000054072	Iigp1	5	18	18	1095	27	358	0	5.05575	0.00196103	3.69997	0.000204825
ENSMUSG00000065455	Mir21a	37	27	165	166	131	239	0	2.53628	0.00200423	2.7472	0.000209504
ENSMUSG00000002489	Tiam1	522	587	1078	1582	835	1053	0	1.11247	0.00200463	5.59916	0.000209713
ENSMUSG00000029084	Cd38	983	894	1542	2297	1554	2376	0	1.13332	0.00200756	6.37323	0.000210187
ENSMUSG00000037822	Smim14	517	478	1014	1134	934	2715	0	1.63512	0.00201868	5.87929	0.000211519
ENSMUSG00000055675	Kbtbd11	517	491	222	93	225	174	0	-1.40176	0.00201896	3.86894	0.000211717
ENSMUSG00000015094	Npdc1	190	281	496	399	723	765	0	1.43359	0.00201902	4.63369	0.000211891
ENSMUSG00000028631	Kcnq4	5	9	172	44	288	51	0	4.38638	0.00202309	2.34693	0.000212486
ENSMUSG00000097887	Gm26542	88	114	486	180	786	216	0	2.14504	0.00207492	4.03605	0.000218104
ENSMUSG00000074403	Hist2h3b	6181	7079	2861	4496	2631	3210	0	-0.928282	0.00207958	7.80038	0.000218767
ENSMUSG00000026981	Il1rn	5	0	36	200	32	220	0	5.6188	0.00208194	2.12111	0.000219188
ENSMUSG00000001604	Tcea3	139	123	400	336	229	326	0	1.38161	0.00212084	3.74704	0.000223461
ENSMUSG00000027478	Dnmt3b	416	443	175	195	167	184	0	-1.16772	0.00212256	3.74491	0.000223818
ENSMUSG00000018199	Trove2	356	333	578	798	741	651	0	1.09172	0.0021334	4.89688	0.000225139
ENSMUSG00000071516	Hist1h2ai	1587	1910	778	969	840	802	0	-0.961606	0.00213789	5.86264	0.00022579
ENSMUSG00000060639	Hist1h4i	2745	2883	1238	1844	1006	1227	0	-1.00517	0.00214555	6.52572	0.000226778
ENSMUSG00000027959	Sass6	969	881	1723	1937	2851	1493	0	1.20471	0.00220038	6.41069	0.000232757
ENSMUSG00000022949	Clic6	4004	3785	2176	1616	2335	1415	0	-0.957109	0.00220425	7.01786	0.00023335
ENSMUSG00000069305	Hist1h4n	4700	4963	2116	3255	1944	2445	0	-0.906149	0.00220777	7.35514	0.000233907
ENSMUSG00000019726	Lyst	577	504	874	1012	997	1214	0	1.01076	0.00221668	5.47955	0.000235035
ENSMUSG00000070473	Cldn3	1195	1227	2790	2268	3556	1713	0	1.1823	0.00221727	6.78106	0.000235282
ENSMUSG00000027224	Duoxa1	5	9	22	380	27	289	0	4.72071	0.00222868	2.67245	0.000236679
ENSMUSG00000002068	Ccne1	439	452	104	210	131	211	0	-1.35759	0.00224292	3.71159	0.000238378
ENSMUSG00000078964	Ces1b	19	0	115	127	95	348	0	4.25323	0.00224679	2.63892	0.000239164
ENSMUSG00000071252	2210408I21Rik	134	101	357	322	252	252	0	1.41313	0.00224679	3.61712	0.000239103
ENSMUSG00000031790	Mmp15	383	412	614	828	840	834	0	1.05812	0.00226974	5.07615	0.000241795
ENSMUSG00000018849	Wwc1	1758	1937	971	935	948	692	0	-0.975086	0.00228041	5.93482	0.000243122
ENSMUSG00000064373	Selenop	3169	2655	1506	1528	1545	939	0	-0.993315	0.00228179	6.5801	0.00024346
ENSMUSG00000037736	Limch1	14	9	15	336	50	467	0	4.30507	0.00229737	2.96362	0.00024566
ENSMUSG00000025466	Fuom	2260	2248	1088	312	943	284	0	-1.68626	0.00229737	5.90625	0.000245696
ENSMUSG00000070436	Serpinh1	282	241	15	0	23	0	0	-4.65733	0.00229737	2.24417	0.000245328
ENSMUSG00000024590	Lmnb1	4682	4644	2448	3129	1994	2061	0	-0.874544	0.0023356	7.3201	0.000249979
ENSMUSG00000031618	Nr3c2	268	298	532	638	503	1104	0	1.38309	0.00234711	4.85437	0.000251602
ENSMUSG00000026003	Acadl	3796	3422	2169	1314	1801	912	0	-1.13379	0.00234711	6.82106	0.000251593
ENSMUSG00000100183	Gm28512	37	27	225	78	274	170	0	2.64024	0.0023545	2.84124	0.000252786
ENSMUSG00000021213	Akr1c13	1670	1560	964	589	764	399	0	-1.16449	0.0023545	5.64829	0.00025269
ENSMUSG00000029445	Hpd	28	9	68	122	95	522	0	3.54078	0.00238205	2.90131	0.000255978
ENSMUSG00000055114	Anxa13	1781	1442	571	502	822	898	0	-1.11014	0.00238205	5.67047	0.000256141
ENSMUSG00000037890	Wdr19	157	145	336	317	364	335	0	1.25024	0.00238743	3.842	0.000256918
ENSMUSG00000053080	2700081O15Rik	503	412	147	176	194	225	0	-1.21112	0.00239176	3.81428	0.000257583
ENSMUSG00000049502	Dtx3l	1370	1249	1773	3323	3313	2399	0	1.13216	0.00240736	6.85238	0.000259464
ENSMUSG00000049307	Fut4	226	272	561	511	445	1090	0	1.47777	0.00241356	4.75027	0.000260333
ENSMUSG00000021097	Clmn	1264	1262	4167	1815	7098	2335	0	1.71115	0.00242556	7.28781	0.00026183
ENSMUSG00000096010	Hist4h4	2311	2471	1131	1387	1082	1118	0	-0.936944	0.00242999	6.32549	0.00026251
ENSMUSG00000092517	Art2a-ps	10	5	33	127	50	426	0	4.48036	0.00244378	2.53057	0.000264204
ENSMUSG00000034320	Slc26a2	1094	1061	3033	1465	4489	2083	0	1.46001	0.00245017	6.84362	0.000265231
ENSMUSG00000060093	Hist1h4a	3354	3641	1984	2024	1720	1621	0	-0.846087	0.00245017	6.92075	0.000265302
ENSMUSG00000029168	Dpysl5	28	22	443	88	189	74	0	3.06718	0.00250576	2.88642	0.000271531
ENSMUSG00000033730	Egr3	42	44	314	117	243	133	0	2.31662	0.00251002	2.96948	0.000272201
ENSMUSG00000035849	Krt222	5	5	147	39	211	60	0	4.58068	0.00256409	2.06557	0.000278278
ENSMUSG00000033307	Mif	2348	2265	1035	1440	907	1017	0	-0.988805	0.00258636	6.24701	0.000280911
ENSMUSG00000020641	Rsad2	33	53	264	78	1365	129	0	3.5309	0.00258842	4.09864	0.00028135
ENSMUSG00000034614	Pik3ip1	47	57	190	239	140	234	0	2.02671	0.00259568	2.98283	0.000282355
ENSMUSG00000042121	Ssh1	411	421	792	594	1275	1127	0	1.28469	0.00260127	5.32628	0.00028318
ENSMUSG00000028207	Asph	1306	1258	2226	3109	1845	5187	0	1.35732	0.0026094	7.00776	0.000284283
ENSMUSG00000004709	Cd244	37	27	122	88	144	536	0	2.89614	0.00261188	3.07674	0.00028477
ENSMUSG00000028706	Nsun4	881	754	418	404	355	376	0	-0.989173	0.00261416	4.75362	0.000285236
ENSMUSG00000030934	Oat	42045	39791	22495	12912	17763	9097	0	-1.30828	0.00263455	10.2425	0.000287681
ENSMUSG00000021125	Arg2	42	79	685	88	966	129	0	3.04801	0.00264276	4.13164	0.000288797
ENSMUSG00000046157	Tmem229b	70	66	322	127	373	179	0	1.97426	0.00265136	3.31763	0.000289958
ENSMUSG00000034248	Slc25a37	2025	2248	832	1144	912	1159	0	-0.993589	0.00270695	6.1349	0.000296263
ENSMUSG00000027078	Ube2l6	111	92	318	288	602	156	0	1.84258	0.00270752	3.77457	0.00029655
ENSMUSG00000023809	Rps6ka2	19	18	318	69	243	65	0	3.31453	0.00272469	2.69166	0.000298659
ENSMUSG00000040322	Slc25a24	572	658	1113	1100	1805	1140	0	1.16094	0.00272923	5.78782	0.000299424
ENSMUSG00000039697	Ncoa7	360	351	710	745	898	536	0	1.10983	0.00272923	4.95688	0.000299838
ENSMUSG00000022419	Deptor	1938	1893	3446	3245	2887	3828	0	0.893123	0.00272923	7.20954	0.000299789
ENSMUSG00000036422	Pcdh8	374	552	193	112	211	179	0	-1.32132	0.00277805	3.78404	0.000305433
ENSMUSG00000033256	Shf	56	71	179	171	229	316	0	1.90782	0.00278161	3.16289	0.000306056
ENSMUSG00000103585	Pcdhgb4	190	198	404	346	553	522	0	1.32705	0.00278239	4.26507	0.000306374
ENSMUSG00000073043	Atoh1	74	84	161	370	162	1264	0	2.7237	0.00279135	4.21019	0.000307592
ENSMUSG00000036560	Lgi4	37	53	125	224	95	596	0	2.61742	0.00279534	3.30827	0.000308265
ENSMUSG00000107724	Gm16042	125	132	261	317	283	358	0	1.33157	0.00281732	3.67852	0.000310923
ENSMUSG00000020275	Rel	259	233	543	594	369	614	0	1.18916	0.00282178	4.49192	0.000311651
ENSMUSG00000103711	Tstd1	19	18	211	127	185	78	0	3.09944	0.00282188	2.49102	0.000311897
ENSMUSG00000079440	Alpi	2832	2383	496	54	871	60	0	-2.70635	0.00285405	5.80439	0.000315691
ENSMUSG00000026721	Rabgap1l	3031	3124	6396	4607	7475	4954	0	1.02011	0.00290727	7.99435	0.00032182
ENSMUSG00000087881	Gm22442	213	211	575	380	651	394	0	1.32888	0.00291629	4.39376	0.000323061
ENSMUSG00000041992	Rapgef5	729	618	1435	1402	1037	1246	0	1.00879	0.00293852	5.79455	0.000325768
ENSMUSG00000105145	AC157822.1	900	701	2002	1470	1881	1269	0	1.13636	0.00297071	6.14595	0.000329584
ENSMUSG00000074476	Spc24	494	509	243	263	135	170	0	-1.22991	0.00297932	3.93791	0.000330788
ENSMUSG00000022048	Dpysl2	1237	1078	4980	1353	8606	2500	0	2.01901	0.00298534	7.432	0.000331953
ENSMUSG00000045005	Fzd5	5710	6137	3503	3459	3138	2312	0	-0.850501	0.00298534	7.67801	0.00033174
ENSMUSG00000046688	Tifa	655	714	921	3294	1195	3063	0	1.70772	0.00300927	6.40232	0.000335112
ENSMUSG00000093378	Gm20663	605	443	1342	920	1006	829	0	1.05286	0.00300927	5.46797	0.000335115
ENSMUSG00000030935	Acsm3	632	601	910	1479	1132	1291	0	1.04853	0.00304208	5.69953	0.000339022
ENSMUSG00000026627	Tmem206	508	460	211	195	234	193	0	-1.12765	0.00306001	3.93426	0.000341275
ENSMUSG00000047735	Samd9l	941	649	3254	1484	4961	1099	0	1.86364	0.00311047	6.75216	0.000347162
ENSMUSG00000060441	Trim5	102	110	314	283	310	179	0	1.44007	0.00314506	3.49364	0.000351285
ENSMUSG00000106062	Gm43820	33	31	272	166	198	83	0	2.56795	0.00314731	2.77708	0.000352184
ENSMUSG00000046804	Phgr1	213	136	503	545	324	321	0	1.35613	0.00314731	4.13551	0.000352072
ENSMUSG00000026558	Uck2	997	894	1802	1854	1581	1836	0	0.988068	0.00314731	6.26686	0.000352322
ENSMUSG00000028944	Prkag2	1223	1336	742	730	539	596	0	-0.892067	0.00317253	5.4482	0.00035541
ENSMUSG00000032322	Pstpip1	10	9	197	30	418	37	0	4.25809	0.00323803	2.6484	0.000363456
ENSMUSG00000035429	Ptprh	259	237	810	395	1522	454	0	1.78319	0.00323803	5.00538	0.000363557
ENSMUSG00000038375	Trp53inp2	250	228	518	317	822	1081	0	1.6197	0.00323803	4.81099	0.000363033
ENSMUSG00000028693	Nasp	5009	4889	2544	3231	2429	2582	0	-0.793652	0.00324005	7.44861	0.000364053
ENSMUSG00000097099	Gm9917	300	272	778	584	660	440	0	1.19065	0.00328286	4.70962	0.000369248
ENSMUSG00000029413	Naaa	563	631	307	268	247	133	0	-1.24138	0.00328286	4.18294	0.000369411
ENSMUSG00000024014	Pim1	148	149	293	550	283	339	0	1.37842	0.00328576	3.92446	0.00037001
ENSMUSG00000027715	Ccna2	6204	6045	3528	3951	2896	2706	0	-0.824686	0.00329346	7.73935	0.000371152
ENSMUSG00000047881	Rell1	226	290	507	579	476	536	0	1.10635	0.00329348	4.49439	0.000371428
ENSMUSG00000086844	B230206H07Rik	1601	1726	589	526	1069	660	0	-1.12964	0.00329372	5.708	0.00037173
ENSMUSG00000015709	Arnt2	70	53	172	244	180	252	0	1.86872	0.0032978	3.08167	0.000372465
ENSMUSG00000025477	Inpp5a	1347	1236	746	662	624	646	0	-0.862467	0.00330344	5.47638	0.000373377
ENSMUSG00000004798	Ulk2	277	360	614	672	584	655	0	1.07058	0.00331051	4.76827	0.000374452
ENSMUSG00000043279	Trim56	748	701	1427	1231	1778	1255	0	1.06449	0.00331623	5.9448	0.000375375
ENSMUSG00000035673	Sbno2	651	719	1074	1450	1446	1246	0	1.01498	0.00332175	5.82493	0.000376276
ENSMUSG00000034265	Zdhhc14	65	44	182	190	149	316	0	2.02788	0.00332989	3.04839	0.000377477
ENSMUSG00000069274	Hist1h4f	4557	4315	2119	2900	2187	2175	0	-0.837165	0.00334724	7.26758	0.000379721
ENSMUSG00000034285	Nipsnap1	1670	1599	967	784	804	710	0	-0.916431	0.00337843	5.78768	0.000383541
ENSMUSG00000000184	Ccnd2	9631	9497	5437	5405	4781	4739	0	-0.825768	0.00338078	8.38161	0.00038409
ENSMUSG00000106475	Gm43011	203	250	500	438	472	513	0	1.17227	0.00341482	4.36076	0.000388242
ENSMUSG00000021585	Cast	1347	1284	2069	3459	1836	4134	0	1.21102	0.00342924	6.92363	0.000390167
ENSMUSG00000033538	Casp4	406	338	600	1076	535	1232	0	1.2931	0.00345899	5.17161	0.00039384
ENSMUSG00000019590	Cyb561	360	377	618	857	593	802	0	1.04379	0.00346633	4.95555	0.000394964
ENSMUSG00000020282	Rhbdf1	379	403	657	774	822	715	0	1.01122	0.00346869	5.0148	0.000395522
ENSMUSG00000029469	Ift81	120	114	268	326	225	312	0	1.35489	0.00347272	3.56336	0.000396271
ENSMUSG00000068547	Clca4a	485	312	1456	759	1091	564	0	1.36703	0.00349122	5.33113	0.000398672
ENSMUSG00000048528	Nkx1-2	222	198	40	10	23	5	0	-3.33455	0.00350953	2.08217	0.000401056
ENSMUSG00000087221	BC037032	79	36	157	429	135	248	0	2.14659	0.00351179	3.2291	0.000402077
ENSMUSG00000005268	Prlr	5996	6269	3946	1937	3057	1507	0	-1.14455	0.00351179	7.58085	0.000402191
ENSMUSG00000017453	Pipox	526	478	250	64	198	97	0	-1.6272	0.00351179	3.771	0.000402053
ENSMUSG00000025757	Hspa4l	969	1100	2034	1805	2303	1667	0	1.00425	0.00351956	6.41034	0.000403375
ENSMUSG00000045438	Cox19	766	763	396	249	409	229	0	-1.16278	0.00356557	4.57384	0.000408944
ENSMUSG00000012443	Kif11	4834	5090	2847	3099	2595	2335	0	-0.785389	0.00359897	7.45712	0.000413075
ENSMUSG00000046447	Camk2n1	263	250	621	312	835	980	0	1.52147	0.00360968	4.82896	0.000414752
ENSMUSG00000001768	Rin2	651	675	1174	1377	1055	1255	0	0.957127	0.00360968	5.73155	0.000414906
ENSMUSG00000061436	Hipk2	9995	9904	5626	3970	5984	3663	0	-0.958629	0.00362471	8.36974	0.000416935
ENSMUSG00000034522	Zfp395	1149	1192	593	643	530	632	0	-0.880939	0.00364004	5.32567	0.000419002
ENSMUSG00000031708	Tecr	3344	3303	1706	1732	1868	1754	0	-0.825374	0.00365336	6.85778	0.000420839
ENSMUSG00000029560	Snx8	305	237	75	64	72	65	0	-1.88365	0.00365676	2.79696	0.000421536
ENSMUSG00000025991	Cps1	157260	149732	77066	53708	59385	32930	0	-1.37723	0.00366271	12.1194	0.000422526
ENSMUSG00000032562	Gnai2	1292	1218	3404	2112	4763	1699	0	1.34945	0.00370312	6.97041	0.000427496
ENSMUSG00000042359	Osbpl6	466	548	1295	706	1019	989	0	1.07181	0.00371983	5.4376	0.000429736
ENSMUSG00000015971	Actr8	499	522	1674	716	2653	966	0	1.65755	0.00372705	5.9362	0.00043088
ENSMUSG00000032776	Mctp2	323	281	575	789	481	646	0	1.12465	0.00376973	4.73396	0.000436128
ENSMUSG00000025497	Cdhr5	2385	2186	8216	2574	13274	5064	0	1.77583	0.00377054	8.19896	0.000436535
ENSMUSG00000034579	Pla2g3	14	36	157	166	207	115	0	2.7676	0.00378005	2.61282	0.000438092
ENSMUSG00000022793	B4galt4	171	101	279	302	481	307	0	1.42578	0.00378005	3.83602	0.000438266
ENSMUSG00000028698	Pik3r3	116	167	339	268	463	303	0	1.36945	0.00379486	3.84902	0.0004403
ENSMUSG00000044080	S100a1	97	141	489	176	737	266	0	1.9077	0.00380827	4.06139	0.000442173
ENSMUSG00000063954	Hist2h2aa2	2247	2484	978	1499	957	1172	0	-0.958193	0.00380842	6.29937	0.000442508
ENSMUSG00000028194	Ddah1	955	1012	122	516	117	394	0	-1.70275	0.00380971	4.70714	0.000442975
ENSMUSG00000051832	E230016K23Rik	5	0	90	39	59	211	0	5.35023	0.00383244	1.85872	0.000445937
ENSMUSG00000036106	Prr5	568	697	339	253	292	216	0	-1.11629	0.00389503	4.3245	0.000453544
ENSMUSG00000024140	Epas1	190	184	625	273	692	390	0	1.49908	0.00394233	4.35612	0.000459633
ENSMUSG00000050390	C77080	1011	912	1966	1513	2761	1676	0	1.1356	0.00394233	6.40995	0.000459729
ENSMUSG00000089943	Ugt1a5	2413	2169	1370	915	1127	664	0	-1.08306	0.00394233	6.19058	0.000460037
ENSMUSG00000090145	Ugt1a6b	2818	2502	1638	1207	1302	843	0	-1.00808	0.00395648	6.44252	0.000462018
ENSMUSG00000040296	Ddx58	452	368	1142	755	2595	673	0	1.75817	0.0039662	5.7066	0.000463483
ENSMUSG00000031257	Nox1	134	167	197	3318	176	2976	0	3.5372	0.00398558	5.90401	0.00046608
ENSMUSG00000040712	Camta2	554	701	1802	886	3358	1319	0	1.65453	0.00399329	6.2316	0.000467314
ENSMUSG00000059456	Ptk2b	480	333	643	876	800	815	0	1.03394	0.00401566	5.08726	0.000470266
ENSMUSG00000026870	Cutal	37	36	279	98	324	92	0	2.53335	0.00403639	2.93181	0.000473031
ENSMUSG00000025402	Nab2	93	66	143	297	292	243	0	1.70366	0.00404	3.30472	0.000474463
ENSMUSG00000039428	Tmem135	1896	1704	1003	740	988	728	0	-0.968641	0.00404	5.89977	0.000474212
ENSMUSG00000072571	Tmem253	655	658	293	161	351	239	0	-1.23548	0.00404	4.3216	0.000474199
ENSMUSG00000027978	Prss12	406	338	147	49	131	33	0	-1.95387	0.00404972	3.22409	0.000475941
ENSMUSG00000020228	Helb	217	211	404	506	454	440	0	1.16023	0.00405724	4.26859	0.000477163
ENSMUSG00000031532	Saraf	591	504	874	915	1046	1246	0	0.988849	0.0040717	5.48049	0.000479203
ENSMUSG00000030032	Wdr54	171	176	364	322	391	440	0	1.21768	0.00407626	4.01475	0.000480079
ENSMUSG00000040537	Adam22	60	66	240	171	203	216	0	1.80542	0.00409619	3.06229	0.000482768
ENSMUSG00000031666	Rbl2	706	741	1331	1280	1388	1301	0	0.960002	0.00409949	5.85966	0.000483498
ENSMUSG00000069308	Hist1h2bp	563	592	240	326	171	266	0	-1.12446	0.00410269	4.18942	0.000484217
ENSMUSG00000090171	Ugt1a2	2399	2125	1360	900	1118	678	0	-1.07148	0.00410435	6.17779	0.000484755
ENSMUSG00000018919	Tm4sf5	1269	1284	685	317	710	293	0	-1.25603	0.00412506	5.26779	0.000487544
ENSMUSG00000089675	Ugt1a8	2468	2217	1406	969	1177	719	0	-1.04762	0.00420268	6.23989	0.000497069
ENSMUSG00000027593	Raly	4105	4000	1645	2024	2353	2390	0	-0.85575	0.00422323	7.12759	0.000499851
ENSMUSG00000028555	Ttc39a	153	145	250	536	274	1172	0	1.99494	0.00424751	4.4594	0.000503078
ENSMUSG00000038497	Tmco3	148	158	307	399	283	916	0	1.72871	0.00425935	4.26494	0.000504836
ENSMUSG00000037390	Muc3	148	132	175	891	364	449	0	1.81915	0.00427096	4.21564	0.000506567
ENSMUSG00000041794	Myrip	10	14	75	98	63	348	0	3.68514	0.00428616	2.4322	0.000508728
ENSMUSG00000020255	D10Wsu102e	1582	1652	4071	2686	2882	2289	0	0.966859	0.00429565	7.02394	0.000510211
ENSMUSG00000078249	Hmga1-rs1	485	859	25	59	194	266	0	-2.19608	0.00429785	3.9951	0.000510831
ENSMUSG00000039145	Camk1d	5328	5423	2330	3386	1872	3265	0	-0.90548	0.00430457	7.50918	0.000511988
ENSMUSG00000097375	6720427I07Rik	111	75	286	219	256	225	0	1.49353	0.00433544	3.34987	0.000516021
ENSMUSG00000079507	H2-Q1	448	347	785	784	1195	568	0	1.15896	0.00434919	5.1565	0.000518019
ENSMUSG00000061758	Akr1b10	65	114	272	195	207	344	0	1.59378	0.00435206	3.3832	0.000518723
ENSMUSG00000026317	Cln8	512	460	197	171	238	229	0	-1.12687	0.00435996	3.94054	0.000520029
ENSMUSG00000022533	Atp13a3	21419	21219	9857	10990	8260	12242	0	-0.959794	0.00438758	9.46834	0.000523688
ENSMUSG00000031987	Egln1	1084	1218	664	677	449	532	0	-0.907823	0.00447204	5.28787	0.000534141
ENSMUSG00000037386	Rims2	102	206	247	360	562	532	0	1.55837	0.00452809	4.13045	0.000541444
ENSMUSG00000034906	Ncaph	2196	2173	1235	1197	934	1049	0	-0.9024	0.00452809	6.21277	0.000541591
ENSMUSG00000042675	Ypel3	33	27	215	78	229	161	0	2.60126	0.00453802	2.71458	0.000543157
ENSMUSG00000042333	Tnfrsf14	268	294	511	949	422	669	0	1.25806	0.00455639	4.74033	0.000545734
ENSMUSG00000033022	Cdo1	619	614	1113	1168	1082	989	0	0.903977	0.00461567	5.58467	0.00055322
ENSMUSG00000085471	4933423P22Rik	107	92	200	268	238	303	0	1.42857	0.00461643	3.39275	0.000553926
ENSMUSG00000053128	Rnf26	928	824	418	526	422	344	0	-0.952534	0.00461643	4.87149	0.000554079
ENSMUSG00000054474	Thnsl2	346	360	104	73	167	133	0	-1.46708	0.00461795	3.33259	0.000554646
ENSMUSG00000000142	Axin2	3044	3356	5380	7103	4566	5293	0	0.883139	0.00462989	7.9421	0.000556466
ENSMUSG00000000305	Cdh4	167	233	0	10	18	0	0	-4.71719	0.00463341	1.86548	0.000557275
ENSMUSG00000036181	Hist1h1c	7887	9869	4452	5960	3942	4171	0	-0.859874	0.00465284	8.25723	0.000559999
ENSMUSG00000032047	Acat1	3902	3251	2348	1659	1832	1291	0	-0.919468	0.00467776	6.91376	0.000563388
ENSMUSG00000105109	Gm44297	1273	1446	653	886	566	673	0	-0.88917	0.00469369	5.53714	0.000565697
ENSMUSG00000034714	Ttyh2	1670	1989	839	750	1123	779	0	-0.976883	0.00469625	5.92016	0.000566397
ENSMUSG00000061132	Blnk	1661	1512	2765	2593	3107	2468	0	0.873304	0.00471844	6.92202	0.000569467
ENSMUSG00000002274	Metrn	263	206	47	59	27	37	0	-2.38438	0.00474594	2.43848	0.000573181
ENSMUSG00000067206	Lrrc66	365	294	635	818	526	609	0	1.054	0.00481913	4.80191	0.000582422
ENSMUSG00000052852	Reep1	268	255	65	59	72	28	0	-2.13557	0.00489247	2.66507	0.000591693
ENSMUSG00000024892	Pcx	93	114	297	234	369	179	0	1.47023	0.00491502	3.48521	0.000594829
ENSMUSG00000083773	Gm13394	900	964	364	506	517	454	0	-0.930602	0.00491609	4.97253	0.000595369
ENSMUSG00000054545	Ugt1a6a	2878	2567	1745	1251	1347	934	0	-0.960764	0.00498897	6.49976	0.00060461
ENSMUSG00000036585	Fgf1	766	631	2933	1251	1908	980	0	1.4259	0.00498945	6.18957	0.000605084
ENSMUSG00000074634	Tmem267	286	373	992	686	656	477	0	1.17322	0.00503207	4.90028	0.000610671
ENSMUSG00000109719	Gm45266	148	167	396	385	270	316	0	1.19728	0.00503881	3.85976	0.00061191
ENSMUSG00000013643	Lypd8	20312	20715	8077	8091	11762	10759	0	-0.991529	0.00504083	9.3969	0.000612574
ENSMUSG00000093577	Gm20632	2302	2537	1035	1528	1069	1237	0	-0.909382	0.00512003	6.35681	0.000622625
ENSMUSG00000035506	Slc12a8	466	425	700	993	773	2065	0	1.4381	0.00513561	5.55254	0.000624949
ENSMUSG00000035000	Dpp4	4590	4701	2940	2229	2622	1598	0	-0.899645	0.00515109	7.3018	0.00062726
ENSMUSG00000042834	Nrep	434	517	190	205	189	252	0	-1.09894	0.00522996	3.92359	0.000637301
ENSMUSG00000032596	Uba7	346	382	575	784	1015	600	0	1.11974	0.00528135	4.99936	0.000644003
ENSMUSG00000106658	Gm36548	5	0	215	25	149	37	0	5.4399	0.00531068	1.94577	0.000648022
ENSMUSG00000020564	Atxn7l1	582	644	957	1080	1343	1095	0	0.957391	0.00534584	5.61915	0.000652758
ENSMUSG00000106847	Peg13	102	57	232	122	418	284	0	1.83438	0.00535394	3.41642	0.000654192
ENSMUSG00000044017	Adgrd1	28	5	122	132	113	220	0	3.23671	0.00536802	2.45292	0.000656359
ENSMUSG00000070704	Ugt2b36	310	285	125	103	54	60	0	-1.72204	0.00538436	2.98815	0.000658806
ENSMUSG00000022469	Rapgef3	0	14	61	103	81	348	0	4.46985	0.00539801	2.43249	0.000661375
ENSMUSG00000029370	Rassf6	425	395	782	526	1006	1063	0	1.13846	0.00539801	5.18507	0.000661081
ENSMUSG00000064586	Gm25132	5	0	140	10	288	46	0	5.64281	0.00543981	2.14012	0.000667403
ENSMUSG00000013275	Slc41a1	176	202	318	677	279	1053	0	1.70595	0.00543981	4.54898	0.000666957
ENSMUSG00000033644	Piwil2	203	202	22	30	36	28	0	-2.70902	0.00544462	2.15164	0.000668447
ENSMUSG00000044968	Napepld	199	215	418	385	431	449	0	1.11096	0.00544775	4.18135	0.000669284
ENSMUSG00000030516	Tjp1	5959	5550	3336	2822	3206	3370	0	-0.765402	0.00544834	7.68107	0.000669811
ENSMUSG00000021908	Gm6768	572	495	11	10	180	106	0	-2.673	0.00545589	3.53436	0.000671193
ENSMUSG00000026126	Ptpn18	591	618	3839	891	4072	788	0	2.08438	0.00546354	6.55462	0.00067259
ENSMUSG00000024437	Gm8615	282	285	104	54	81	33	0	-1.97205	0.00553141	2.83208	0.000681406
ENSMUSG00000074564	Gm10720	19	18	197	20	149	362	0	3.39276	0.00556949	2.76448	0.000686561
ENSMUSG00000035164	Zc3h12c	65	66	172	253	149	298	0	1.8163	0.00558494	3.12701	0.00068893
ENSMUSG00000040297	Suco	1315	1266	3703	1718	5315	2019	0	1.40354	0.00562114	7.05602	0.000694454
ENSMUSG00000020330	Hmmr	2560	2331	1342	1440	1230	1021	0	-0.875813	0.00562114	6.38884	0.000694801
ENSMUSG00000099517	Hist1h3g	2639	2699	1110	1776	1208	1337	0	-0.893777	0.00562114	6.50599	0.000694383
ENSMUSG00000035798	Zdhhc17	609	618	1335	998	1401	907	0	1.00798	0.0057498	5.66027	0.000711183
ENSMUSG00000024660	Incenp	3077	3338	1570	2165	1509	1598	0	-0.826284	0.00576266	6.80643	0.000713252
ENSMUSG00000042105	Inpp5f	443	390	678	910	633	866	0	0.973084	0.00577946	5.07452	0.000715814
ENSMUSG00000029455	Aldh2	1043	1030	5483	1319	7300	1507	0	2.0136	0.00584015	7.26851	0.000723817
ENSMUSG00000041741	Pde3a	4792	4398	3222	1971	1998	1200	0	-1.04963	0.00584112	7.21	0.000724424
ENSMUSG00000107379	Gm43126	494	579	282	244	243	220	0	-1.03285	0.0058689	4.12855	0.000728357
ENSMUSG00000006494	Pdk1	2440	2379	1402	1329	1221	1021	0	-0.871061	0.00588229	6.37022	0.000730509
ENSMUSG00000020838	Slc6a4	891	789	475	258	436	211	0	-1.1941	0.00588251	4.69403	0.000731026
ENSMUSG00000034591	Slc41a2	47	31	122	108	135	481	0	2.53621	0.00592817	3.02708	0.000737195
ENSMUSG00000024371	C2	245	180	725	302	1325	394	0	1.79554	0.00594282	4.79315	0.000739999
ENSMUSG00000033065	Pfkm	351	368	197	146	104	83	0	-1.3616	0.00594282	3.40328	0.000740006
ENSMUSG00000090386	Mir99ahg	379	360	36	93	41	184	0	-1.97117	0.0059506	3.20919	0.000741471
ENSMUSG00000025504	Eps8l2	3782	3627	1556	1290	2568	1562	0	-0.990632	0.00597651	6.92893	0.000745197
ENSMUSG00000022742	Cpox	1167	1091	514	725	458	614	0	-0.884969	0.0060554	5.27119	0.000755538
ENSMUSG00000049521	Cdc42ep1	595	614	999	1027	1069	1090	0	0.878617	0.00610867	5.53661	0.000762693
ENSMUSG00000023247	Guca2a	402	272	503	1567	580	5146	0	2.62819	0.00613335	6.20571	0.000766285
ENSMUSG00000060227	Casc4	669	675	218	215	153	435	0	-1.30711	0.00617204	4.32279	0.000771633
ENSMUSG00000107736	Gm44148	0	5	61	44	328	23	0	5.54979	0.00619257	2.05985	0.000774716
ENSMUSG00000030683	Sez6l2	37	36	211	59	445	129	0	2.63518	0.00619332	3.02411	0.000775326
ENSMUSG00000090038	Gm16573	125	128	318	229	396	252	0	1.33122	0.00620179	3.65562	0.000776903
ENSMUSG00000042251	Pm20d1	849	947	571	458	252	284	0	-1.12326	0.00621091	4.82413	0.000778563
ENSMUSG00000020715	Ern1	628	666	1153	1222	1145	2743	0	1.36726	0.00623754	6.03101	0.000782421
ENSMUSG00000114470	AC175538.2	125	97	232	273	220	321	0	1.32202	0.00623836	3.46014	0.000783042
ENSMUSG00000015222	Map2	47	53	479	44	907	110	0	3.05155	0.00625688	3.85992	0.000785888
ENSMUSG00000008035	Mid1ip1	254	312	568	584	476	568	0	1.03882	0.00629853	4.57274	0.000791644
ENSMUSG00000026123	Plekhb2	1878	1783	2961	2842	3457	2935	0	0.825166	0.00631333	7.09077	0.00079403
ENSMUSG00000081512	Gm15821	47	57	150	239	274	124	0	2.00327	0.00632739	2.962	0.000796326
ENSMUSG00000070392	Gm20634	4613	5318	2355	3659	1931	2372	0	-0.868555	0.00636011	7.41445	0.000800974
ENSMUSG00000027660	Skil	3155	3036	1916	1241	1711	1520	0	-0.865301	0.00640722	6.73424	0.00080744
ENSMUSG00000041293	Adgrf1	111	57	828	127	607	133	0	2.42829	0.00647816	4.02415	0.000817459
ENSMUSG00000040327	Cul9	51	40	257	112	261	133	0	2.15871	0.00647816	2.90758	0.000816922
ENSMUSG00000052837	Junb	683	601	1410	1090	1630	912	0	1.06337	0.0064856	5.76954	0.000818938
ENSMUSG00000036473	Tbc1d24	826	741	411	176	422	243	0	-1.22902	0.00651002	4.57797	0.000822564
ENSMUSG00000031827	Cotl1	2708	3281	1292	2073	1114	1507	0	-0.923152	0.00655181	6.65735	0.000828936
ENSMUSG00000105255	Gm42413	697	649	404	268	306	243	0	-1.05472	0.00655181	4.44221	0.000828482
ENSMUSG00000022861	Dgkg	213	189	468	395	463	339	0	1.13691	0.00657415	4.15941	0.00083231
ENSMUSG00000111409	Rnf26	720	644	336	375	337	289	0	-0.944274	0.00659787	4.51605	0.000835862
ENSMUSG00000090165	Ugt1a10	2440	2160	1420	910	1204	710	0	-1.02929	0.00663606	6.22249	0.000841253
ENSMUSG00000026380	Tfcp2l1	157	180	407	356	261	834	0	1.55196	0.00664957	4.25212	0.000843519
ENSMUSG00000069601	Ank3	665	653	1163	1241	984	1969	0	1.11098	0.00667211	5.84607	0.000848045
ENSMUSG00000022951	Rcan1	333	342	165	132	126	92	0	-1.30693	0.00667211	3.33695	0.000847652
ENSMUSG00000027217	Tspan18	153	206	0	25	9	10	0	-3.94359	0.00667211	1.78228	0.000846974
ENSMUSG00000075706	Gpx4	1200	1104	660	575	660	394	0	-0.923493	0.00680098	5.28035	0.000864992
ENSMUSG00000029727	Cyp3a13	549	504	289	195	265	174	0	-1.10177	0.00689398	4.06724	0.000877394
ENSMUSG00000034165	Ccnd3	904	934	407	399	548	477	0	-0.914021	0.00691595	4.96072	0.000880766
ENSMUSG00000022383	Ppara	651	535	329	88	252	124	0	-1.48727	0.00693663	4.06538	0.000883979
ENSMUSG00000018796	Acsl1	3192	3211	2144	1134	1670	1310	0	-0.944588	0.00695916	6.74203	0.000887429
ENSMUSG00000020581	Agr2	1144	1052	1656	4384	1657	16284	0	2.54558	0.00697332	7.83322	0.000890491
ENSMUSG00000061981	Flot2	111	136	289	302	225	280	0	1.23073	0.00697332	3.53932	0.000890978
ENSMUSG00000003623	Crot	2247	2094	1263	920	1221	783	0	-0.964145	0.00697332	6.17177	0.000890781
ENSMUSG00000016028	Celsr1	305	294	514	701	436	930	0	1.19215	0.00708652	4.77736	0.000906247
ENSMUSG00000062901	Klhl24	1610	1503	2665	2759	2182	2903	0	0.839676	0.00708652	6.86826	0.000907212
ENSMUSG00000097160	A630072L19Rik	425	513	200	253	185	216	0	-1.05306	0.00708652	3.92602	0.000906691
ENSMUSG00000086268	Gm11670	369	373	671	939	593	605	0	0.998664	0.0071621	4.92903	0.000917483
ENSMUSG00000104485	Gm38065	231	206	454	453	369	499	0	1.10684	0.00718647	4.25487	0.000921204
ENSMUSG00000018537	Pcgf2	858	1017	396	497	472	532	0	-0.89642	0.00719584	4.99892	0.000923004
ENSMUSG00000037434	Slc30a1	812	763	425	351	436	284	0	-0.986676	0.00721824	4.70154	0.000926479
ENSMUSG00000034687	Fras1	4096	4306	653	15	687	5	0	-3.52462	0.0072527	6.33803	0.000931506
ENSMUSG00000093769	Hist2h3c1	4465	5139	2244	3557	1877	2335	0	-0.863241	0.00733125	7.36894	0.000942206
ENSMUSG00000024921	Smarca2	1237	1148	2023	1985	2254	1951	0	0.872044	0.00738229	6.50965	0.00094938
ENSMUSG00000032827	Ppp1r9a	1112	1052	1913	2010	1572	2148	0	0.904857	0.00741893	6.39539	0.00095471
ENSMUSG00000026401	Cd55b	74	75	197	292	180	207	0	1.63342	0.00744936	3.15348	0.000959246
ENSMUSG00000016946	Kctd5	928	951	496	482	454	522	0	-0.857359	0.00749138	5.02169	0.000965281
ENSMUSG00000031749	St3gal2	24	27	332	25	571	60	0	3.37815	0.00752108	3.20642	0.000969735
ENSMUSG00000029545	Acads	858	898	475	506	449	330	0	-0.914193	0.00762859	4.89496	0.000984232
ENSMUSG00000000567	Sox9	2768	2931	4905	3868	7044	4926	0	0.95825	0.00763774	7.83406	0.000986048
ENSMUSG00000049690	Nckap5	425	377	140	137	59	225	0	-1.4307	0.00768383	3.52925	0.000992638
ENSMUSG00000026014	Raph1	1513	1525	2205	2856	2317	3086	0	0.869793	0.00769715	6.85699	0.000995001
ENSMUSG00000027580	Helz2	1306	1223	2904	2326	5733	1562	0	1.40607	0.00778814	7.02869	0.00100741
ENSMUSG00000039501	Znfx1	835	693	1841	1499	4346	1035	0	1.61425	0.00782716	6.47888	0.00101311
ENSMUSG00000059325	Hopx	789	820	1527	1251	1688	1356	0	0.944893	0.00784089	6.00048	0.00101554
ENSMUSG00000016493	Cd46	143	176	379	283	369	312	0	1.16121	0.00784841	3.84881	0.00101717
ENSMUSG00000037071	Scd1	217	193	4	25	5	42	0	-3.33815	0.00788967	2.04776	0.00102317
ENSMUSG00000112501	AC153940.1	19	18	58	341	32	289	0	3.34377	0.00789507	2.72063	0.00102453
ENSMUSG00000034656	Cacna1a	125	114	550	137	791	252	0	1.95755	0.00791323	4.10943	0.00102755
ENSMUSG00000038990	Cables2	872	898	2127	1080	3488	1731	0	1.3515	0.00792732	6.46901	0.0010307
ENSMUSG00000026322	Htr4	296	233	493	720	409	509	0	1.08925	0.00792732	4.51447	0.0010302
ENSMUSG00000069306	Hist1h4m	642	631	329	365	247	266	0	-0.996392	0.00795225	4.39106	0.0010346
ENSMUSG00000087190	D430001F17Rik	1499	1472	753	793	898	673	0	-0.843302	0.007969	5.68817	0.00103744
ENSMUSG00000105014	Gm44367	568	710	307	336	279	303	0	-0.977815	0.00802692	4.40694	0.00104565
ENSMUSG00000041313	Slc7a1	2113	2287	3575	4350	2914	3713	0	0.80656	0.00811813	7.34186	0.00105821
ENSMUSG00000022235	Cmbl	305	355	122	156	126	78	0	-1.3726	0.00815073	3.27673	0.00106314
ENSMUSG00000028873	Cdca8	2242	2217	1099	1484	993	985	0	-0.887578	0.00817297	6.24981	0.00106672
ENSMUSG00000045294	Insig1	2362	2388	899	1246	898	1548	0	-0.963234	0.0081869	6.30226	0.00106922
ENSMUSG00000024841	Eif1ad	904	1012	553	555	431	481	0	-0.841576	0.00824296	5.0583	0.00107723
ENSMUSG00000035735	Dagla	107	149	257	312	247	339	0	1.25679	0.0082482	3.6123	0.0010786
ENSMUSG00000027469	Tpx2	2588	2913	1520	1757	1334	1378	0	-0.79587	0.00833579	6.60123	0.00109075
ENSMUSG00000055447	Cd47	1629	1398	3735	2209	4656	2019	0	1.15374	0.00836777	7.07842	0.00109563
ENSMUSG00000035637	Grhpr	462	390	182	137	247	129	0	-1.20011	0.00836942	3.71734	0.00109654
ENSMUSG00000029381	Shroom3	1951	2011	3083	3323	3430	2981	0	0.780109	0.00842521	7.17	0.00110455
ENSMUSG00000015363	Trabd	563	487	882	832	858	1182	0	0.927457	0.00844565	5.37143	0.00110794
ENSMUSG00000039713	Plekhg5	263	250	482	429	611	504	0	1.07277	0.00846799	4.45785	0.00111157
ENSMUSG00000038024	Dennd4c	2652	2405	3696	4758	3488	4885	0	0.818823	0.00851674	7.55137	0.00111868
ENSMUSG00000063268	Parp10	240	184	368	419	687	413	0	1.24837	0.00858794	4.32626	0.00112875
ENSMUSG00000025027	Xpnpep1	2224	1985	1024	1246	970	1150	0	-0.855076	0.00859294	6.18324	0.00113012
ENSMUSG00000070304	Scn2b	0	9	50	263	18	202	0	4.90982	0.00861844	2.247	0.00113419
ENSMUSG00000042808	Gpx2	1762	2169	2665	7556	2438	6744	0	1.37914	0.008633	7.64312	0.00113683
ENSMUSG00000051378	Kif18b	720	741	322	477	310	293	0	-0.980149	0.00864723	4.59714	0.00113942
ENSMUSG00000000708	Kat2b	485	531	960	769	1096	825	0	0.934797	0.00869547	5.33078	0.0011465
ENSMUSG00000035208	Slfn8	245	250	643	832	378	367	0	1.23667	0.00874013	4.5401	0.00115312
ENSMUSG00000050103	Agmo	462	495	1146	682	1006	756	0	0.995976	0.00874616	5.29318	0.00115464
ENSMUSG00000100280	Gm28417	277	246	1499	351	1859	330	0	2.04879	0.00876858	5.3154	0.00115834
ENSMUSG00000039671	Zmynd8	3612	3746	1916	1946	2294	2093	0	-0.746079	0.00878587	7.04701	0.00116135
ENSMUSG00000005233	Spc25	840	890	450	497	422	435	0	-0.855667	0.0087919	4.90389	0.00116288
ENSMUSG00000055116	Arntl	632	693	1106	1158	1046	1282	0	0.878802	0.00881186	5.66888	0.00116625
ENSMUSG00000031246	Sh3bgrl	2403	2502	4231	4184	3493	3704	0	0.753443	0.00883963	7.45726	0.00117067
ENSMUSG00000021569	Trip13	877	951	464	599	431	330	0	-0.923934	0.00884205	4.94785	0.00117172
ENSMUSG00000030228	Pik3c2g	102	75	525	200	885	83	0	2.35854	0.00889686	4.03664	0.00117973
ENSMUSG00000020038	Cry1	536	539	154	93	243	293	0	-1.35572	0.00893258	3.98116	0.00118521
ENSMUSG00000021185	9030617O03Rik	116	176	543	273	521	211	0	1.49403	0.00905222	3.99853	0.00120184
ENSMUSG00000018427	Ypel2	328	241	871	346	1630	518	0	1.66894	0.00908919	5.10301	0.0012075
ENSMUSG00000028032	Papss1	2214	2024	985	1270	858	1214	0	-0.887024	0.00915487	6.17656	0.00121699
ENSMUSG00000036768	Kif15	4433	4578	2615	3143	2137	2235	0	-0.751249	0.00917872	7.33631	0.00122092
ENSMUSG00000037278	Tmem97	1587	1398	778	998	629	724	0	-0.851896	0.00923028	5.68993	0.00122855
ENSMUSG00000015880	Ncapg	2878	2817	1613	1791	1401	1516	0	-0.766717	0.00923176	6.66629	0.00122952
ENSMUSG00000104525	Gm37334	60	44	140	156	225	225	0	1.93493	0.00930906	2.90005	0.00124059
ENSMUSG00000021371	Mcur1	600	587	1003	935	939	1520	0	0.978909	0.00931063	5.58923	0.00124157
ENSMUSG00000009575	Cbx5	12559	12616	6764	7711	5755	7032	0	-0.802321	0.00933659	8.79035	0.00124581
ENSMUSG00000061906	Ugt2b38	203	202	36	15	45	10	0	-2.83311	0.00945702	2.12428	0.00126267
ENSMUSG00000024548	Setbp1	743	745	97	0	211	42	0	-2.97186	0.00951604	3.94549	0.00127134
ENSMUSG00000069793	Slfn9	3238	2927	4838	8105	4314	4839	0	0.918491	0.009556	7.91524	0.00127748
ENSMUSG00000104571	Gm43010	120	114	222	278	315	229	0	1.24471	0.00957153	3.47251	0.00128035
ENSMUSG00000102299	Gm37539	51	40	97	127	158	472	0	2.32767	0.00972756	3.0583	0.00130203
ENSMUSG00000032440	Tgfbr2	503	377	607	1027	683	1360	0	1.15021	0.00976565	5.29538	0.00130829
ENSMUSG00000071757	Zhx2	259	276	407	545	526	564	0	1.01926	0.00976565	4.47568	0.00130876
ENSMUSG00000052397	Ezr	6319	6247	3075	4257	3484	3361	0	-0.742335	0.0097936	7.8205	0.00131332
ENSMUSG00000009772	Nuak2	277	220	479	633	454	417	0	1.07734	0.00981937	4.41532	0.00131759
ENSMUSG00000025665	Rps6ka6	785	877	511	395	387	399	0	-0.889473	0.0098513	4.82888	0.0013227
ENSMUSG00000031432	Prps1	273	290	493	623	490	490	0	0.978644	0.00994622	4.51656	0.00133627
ENSMUSG00000026782	Abi2	245	255	446	555	391	609	0	1.08428	0.00995513	4.43057	0.0013383
ENSMUSG00000020439	Smtn	346	377	1220	468	2200	545	0	1.71894	0.009976	5.49243	0.00134193
ENSMUSG00000006345	Ggt1	425	469	140	44	243	42	0	-1.82673	0.0100209	3.53128	0.0013488
ENSMUSG00000020444	Guk1	199	189	375	463	355	348	0	1.07149	0.0100216	4.05604	0.00134974
ENSMUSG00000031340	Gabre	42	49	204	185	153	152	0	2.00969	0.0100587	2.77794	0.00135557
ENSMUSG00000025592	Dach2	203	211	40	44	27	37	0	-2.40015	0.0100708	2.25915	0.00135804
ENSMUSG00000017667	Zfp334	254	237	43	20	32	87	0	-2.33167	0.010078	2.51816	0.00135986
ENSMUSG00000030641	Ddias	623	644	314	346	288	298	0	-0.94036	0.0101407	4.41268	0.00136915
ENSMUSG00000020638	Cmpk2	226	202	479	395	1114	330	0	1.53764	0.0101528	4.58209	0.00137163
ENSMUSG00000034127	Tspan8	5886	5905	9332	10907	9652	9660	0	0.83075	0.0101545	8.78196	0.00137271
ENSMUSG00000033952	Aspm	3713	3829	2323	2404	2056	1589	0	-0.76758	0.010183	7.07092	0.00137741
ENSMUSG00000053054	Adh6a	42	14	429	39	400	55	0	3.13913	0.0101983	3.11095	0.00138034
ENSMUSG00000040918	Slc19a2	489	478	1046	701	1060	728	0	0.959882	0.0103262	5.27907	0.00139851
ENSMUSG00000114817	AL590614.2	369	325	90	78	117	197	0	-1.4283	0.0103824	3.32365	0.00140698
ENSMUSG00000027951	Adar	941	929	1634	1781	2914	1305	0	1.122	0.0104648	6.35897	0.00141901
ENSMUSG00000025060	Slk	4267	3881	6475	7356	5872	6758	0	0.783331	0.0104817	8.21168	0.00142218
ENSMUSG00000043445	Pgp	817	969	489	555	427	394	0	-0.856624	0.0105211	4.9496	0.00142928
ENSMUSG00000034424	Gcsh	1297	964	664	725	472	348	0	-0.955573	0.0105211	5.23603	0.00142874
ENSMUSG00000040525	Cblc	217	250	475	511	369	481	0	1.05665	0.0105546	4.31072	0.00143471
ENSMUSG00000033170	Card10	296	263	775	497	1168	348	0	1.41356	0.0105689	4.86108	0.00143753
ENSMUSG00000028532	Cachd1	2786	2900	1606	1324	1810	1328	0	-0.816699	0.0106136	6.63753	0.00144449
ENSMUSG00000005034	Prkacb	462	474	914	740	849	701	0	0.86178	0.0107874	5.15509	0.00146905
ENSMUSG00000051517	Arhgef39	646	623	322	380	265	261	0	-0.966775	0.0109018	4.40129	0.00148554
ENSMUSG00000026622	Nek2	1246	1389	707	944	535	550	0	-0.869286	0.0109144	5.50221	0.00148816
ENSMUSG00000020451	Limk2	2062	2033	3586	3396	3628	2706	0	0.786891	0.0109951	7.22267	0.00150008
ENSMUSG00000024008	Cpne5	14	5	186	30	279	42	0	3.91054	0.0110086	2.31344	0.00150285
ENSMUSG00000035476	Tab3	1375	1301	785	837	620	678	0	-0.792169	0.0110233	5.56453	0.00150576
ENSMUSG00000020841	Cpd	3358	3216	4855	6388	4350	8250	0	0.944352	0.0110496	8.02859	0.00151028
ENSMUSG00000109727	Gm45464	167	176	343	307	382	339	0	1.08739	0.0111458	3.89253	0.00152435
ENSMUSG00000103309	BC037039	42	62	175	137	238	188	0	1.91708	0.01123	2.88694	0.00153681
ENSMUSG00000079017	Ifi27l2a	5	0	47	229	171	5	0	5.50645	0.0112489	2.01211	0.00154033
ENSMUSG00000026880	Stom	47	40	90	346	108	229	0	2.22179	0.0112846	2.90111	0.00154615
ENSMUSG00000045934	Mtmr11	397	417	639	613	844	889	0	0.966814	0.0113113	5.03709	0.00155076
ENSMUSG00000040687	Madd	632	531	1377	750	1962	971	0	1.21914	0.0113747	5.75355	0.0015604
ENSMUSG00000094248	Hist1h2ao	319	333	157	132	122	129	0	-1.18683	0.0115326	3.3418	0.00158301
ENSMUSG00000046230	Vps13a	4299	4074	7074	6719	7214	6057	0	0.779219	0.011577	8.24795	0.00159008
ENSMUSG00000095547	Gm10719	282	233	2102	98	952	3027	0	2.68499	0.0116571	5.8715	0.00160303
ENSMUSG00000033174	Mgll	56	57	304	44	665	161	0	2.48569	0.0116571	3.51076	0.00160248
ENSMUSG00000069272	Hist1h2ae	1250	1442	621	871	647	760	0	-0.810383	0.0117388	5.5642	0.00161524
ENSMUSG00000028551	Cdkn2c	60	49	168	234	140	197	0	1.83996	0.0118471	2.88516	0.00163112
ENSMUSG00000048440	Cyp4f16	1204	1131	646	667	701	527	0	-0.791891	0.0118534	5.36851	0.00163298
ENSMUSG00000026672	Optn	522	640	1410	740	2362	1031	0	1.35341	0.0119545	5.865	0.00164791
ENSMUSG00000054150	Syne3	47	22	300	49	548	60	0	2.8998	0.0119912	3.18532	0.00165395
ENSMUSG00000056501	Cebpb	420	469	207	161	256	184	0	-1.04611	0.0119953	3.85237	0.00165552
ENSMUSG00000035509	Fbxl21	88	88	568	83	961	152	0	2.4308	0.0120453	4.09517	0.0016643
ENSMUSG00000003955	Fam162a	845	789	425	511	396	367	0	-0.861456	0.0120453	4.81828	0.00166443
ENSMUSG00000030956	Fam53b	1366	1240	785	716	660	728	0	-0.765665	0.0120587	5.54048	0.00166728
ENSMUSG00000113853	CT009757.6	70	57	243	273	135	156	0	1.74115	0.0120708	3.01752	0.00167098
ENSMUSG00000101162	Gm26728	185	163	257	648	256	577	0	1.39839	0.0120708	4.16785	0.00167057
ENSMUSG00000028836	Slc30a2	231	141	418	370	288	1040	0	1.60178	0.0121301	4.434	0.0016802
ENSMUSG00000026159	Agfg1	3257	3202	1980	2092	1527	1649	0	-0.752478	0.0121839	6.85544	0.00168865
ENSMUSG00000030208	Emp1	572	574	318	195	265	83	0	-1.32775	0.0121959	4.08504	0.00169133
ENSMUSG00000091028	Gm10722	286	233	1895	117	800	2724	0	2.5146	0.0122039	5.72543	0.00169347
ENSMUSG00000084834	4930565N06Rik	120	123	232	253	234	335	0	1.20382	0.0122098	3.49335	0.00169733
ENSMUSG00000060981	Hist1h4h	3390	3881	2273	2151	2016	1955	0	-0.708409	0.0122098	7.05083	0.00169668
ENSMUSG00000062611	Rps3a2	360	180	75	88	77	28	0	-1.92667	0.0122098	2.77553	0.00169692
ENSMUSG00000021699	Pde4d	757	776	1235	1319	1343	1296	0	0.846869	0.0122129	5.8536	0.00169878
ENSMUSG00000058717	Gm4763	0	0	0	161	0	275	0	9.79555	0.012223	1.95331	0.0017012
ENSMUSG00000037313	Tacc3	1569	1945	917	1178	687	834	0	-0.881052	0.0122261	5.91101	0.00170265
ENSMUSG00000092746	Rn7s6	1647	1424	2615	2297	2869	2340	0	0.809913	0.0124314	6.8252	0.00173228
ENSMUSG00000094777	Hist1h2ap	983	942	386	657	270	504	0	-1.00653	0.0124316	4.98008	0.00173334
ENSMUSG00000063652	Slc22a21	420	360	964	662	889	499	0	1.03732	0.0125231	5.03116	0.00174715
ENSMUSG00000001517	Foxm1	1509	1499	703	1003	764	765	0	-0.812381	0.0126025	5.72234	0.00175927
ENSMUSG00000001665	Gstt3	231	294	550	356	791	541	0	1.1872	0.0126094	4.58486	0.00176129
ENSMUSG00000096519	Gm10721	70	31	350	30	176	673	0	2.70645	0.0126544	3.5501	0.00176968
ENSMUSG00000001228	Uhrf1	3469	3422	1563	2569	1262	1804	0	-0.859984	0.0126544	6.89147	0.00176901
ENSMUSG00000024789	Jak2	1329	1227	1934	2107	2137	2257	0	0.810257	0.0126696	6.56116	0.00177285
ENSMUSG00000022070	Bora	1642	1494	846	1051	737	719	0	-0.822752	0.0127336	5.77648	0.00178287
ENSMUSG00000040631	Dok4	554	535	254	307	234	284	0	-0.929382	0.0128014	4.20074	0.00179343
ENSMUSG00000022040	Ephx2	881	719	439	258	463	184	0	-1.16048	0.012837	4.63932	0.00179949
ENSMUSG00000039981	Zc3h12d	93	57	207	312	185	170	0	1.61988	0.0128531	3.14978	0.00180282
ENSMUSG00000003545	Fosb	2200	2703	7973	3746	4575	3191	0	1.07339	0.0129136	7.70997	0.00181237
ENSMUSG00000024665	Fads2	5715	5988	2794	3936	2649	3754	0	-0.75107	0.0129188	7.71338	0.00181418
ENSMUSG00000071342	Lsmem1	351	368	172	108	153	188	0	-1.11973	0.0129753	3.51302	0.00182319
ENSMUSG00000103217	Gm38287	775	1025	443	584	405	454	0	-0.852262	0.01298	4.96353	0.00182494
ENSMUSG00000068735	Trp53i11	1522	1612	364	993	297	861	0	-1.24168	0.0130771	5.56955	0.00183969
ENSMUSG00000025612	Bach1	2579	2313	1285	1479	993	1470	0	-0.821531	0.0131268	6.4176	0.00184881
ENSMUSG00000078202	Nrarp	794	1065	457	604	422	458	0	-0.857479	0.0131268	5.00723	0.00184886
ENSMUSG00000068015	Lrch1	549	758	1174	1236	1132	962	0	0.86748	0.013181	5.64119	0.00185759
ENSMUSG00000103458	Gm42416	37	44	168	127	234	138	0	2.13119	0.013307	2.71925	0.00187646
ENSMUSG00000032040	Dcps	614	658	400	210	279	284	0	-1.02894	0.0133849	4.37424	0.00188856
ENSMUSG00000040964	Arhgef10l	217	276	357	993	319	902	0	1.45823	0.0133928	4.7196	0.00189079
ENSMUSG00000102059	Gm20257	88	79	264	244	149	239	0	1.5032	0.0134418	3.20537	0.00189883
ENSMUSG00000104608	Gm44390	273	294	118	112	86	83	0	-1.42502	0.013573	3.03766	0.00191849
ENSMUSG00000104997	Gm44350	568	640	257	273	207	380	0	-1.02684	0.0135866	4.30137	0.00192155
ENSMUSG00000000154	Slc22a18	176	123	371	273	580	229	0	1.37624	0.0135882	3.93074	0.0019229
ENSMUSG00000002565	Scin	374	325	140	69	167	152	0	-1.30654	0.013604	3.38641	0.00192626
ENSMUSG00000018334	Ksr1	868	1034	450	638	364	504	0	-0.880644	0.0137028	5.02758	0.0019414
ENSMUSG00000075415	Fnbp1	595	552	1559	798	2510	820	0	1.40912	0.0138421	5.89185	0.00196229
ENSMUSG00000030802	Bckdk	1887	1691	860	1008	934	1053	0	-0.805391	0.0138874	5.97557	0.00196987
ENSMUSG00000097518	Gm26694	263	215	72	78	41	37	0	-1.99049	0.0138935	2.58313	0.00197189
ENSMUSG00000020256	Aldh1l2	24	14	136	64	108	234	0	2.92394	0.0139621	2.36364	0.00198279
ENSMUSG00000109936	Gm45889	19	27	47	288	50	316	0	2.99831	0.0139716	2.70676	0.00198531
ENSMUSG00000034880	Mrpl34	425	574	261	229	234	239	0	-0.967455	0.0140248	4.05912	0.00199403
ENSMUSG00000032536	Trak1	2791	2948	7306	3746	10563	3869	0	1.24796	0.0140267	8.079	0.00199547
ENSMUSG00000044471	Lncpint	28	5	100	78	243	129	0	3.15697	0.0140926	2.37723	0.00200694
ENSMUSG00000008136	Fhl2	660	601	1124	1295	862	998	0	0.843185	0.0140926	5.56898	0.00200837
ENSMUSG00000020846	Rflnb	715	618	250	215	454	184	0	-1.17657	0.0140926	4.36987	0.00200836
ENSMUSG00000038970	Lmtk2	2071	2269	3800	2759	4732	3498	0	0.861584	0.0141236	7.36509	0.00201395
ENSMUSG00000018102	Hist1h2bc	4460	4473	2440	2992	2303	2679	0	-0.695376	0.0141376	7.35426	0.00201713
ENSMUSG00000040407	Akap9	6015	6203	9735	9604	10338	10704	0	0.812602	0.0141408	8.81924	0.00201876
ENSMUSG00000020108	Ddit4	702	684	429	331	333	316	0	-0.891022	0.0142156	4.56662	0.00203063
ENSMUSG00000040048	Ndufb10	1089	1253	571	725	705	545	0	-0.794649	0.0142232	5.37214	0.0020329
ENSMUSG00000015889	Lta4h	3510	3544	1684	2399	1742	2175	0	-0.735189	0.0142386	6.99198	0.00203748
ENSMUSG00000027875	Hmgcs2	9681	8494	2940	49	1244	51	0	-2.99669	0.0142386	7.54069	0.00203663
ENSMUSG00000048497	Mmgt2	406	373	157	219	131	197	0	-1.06399	0.014254	3.65375	0.00204206
ENSMUSG00000028519	Dab1	1486	1323	917	292	710	289	0	-1.25617	0.014254	5.4047	0.00204146
ENSMUSG00000046410	Kcnk6	79	57	161	210	104	518	0	1.95773	0.0142549	3.30228	0.00204337
ENSMUSG00000096299	Gm21814	245	206	11	49	27	65	0	-2.47783	0.0143057	2.35868	0.00205184
ENSMUSG00000030605	Mfge8	231	237	732	370	575	348	0	1.20059	0.014342	4.42994	0.00205824
ENSMUSG00000069303	Hist1h2br	3201	3509	1481	2321	1356	2038	0	-0.818605	0.0144187	6.87535	0.00207045
ENSMUSG00000039202	Abhd2	5088	5397	11943	6247	17449	9019	0	1.18879	0.0144397	8.89953	0.00207467
ENSMUSG00000064344	mt-Tm	2763	2344	1313	939	1316	1635	0	-0.880086	0.0145214	6.44864	0.00208762
ENSMUSG00000107310	Gm7452	5	0	93	25	203	28	0	5.16808	0.0146529	1.68142	0.00210985
ENSMUSG00000105707	Gm43753	19	40	104	219	122	165	0	2.44197	0.0146529	2.5507	0.00211018
ENSMUSG00000027230	Creb3l1	208	276	314	759	364	1983	0	1.91211	0.0146529	5.08454	0.00211002
ENSMUSG00000073968	Trim68	60	79	215	351	140	156	0	1.70086	0.0148694	3.11337	0.0021426
ENSMUSG00000025762	Larp1b	1204	1218	2423	1650	2945	1781	0	0.953638	0.0149481	6.59658	0.00215519
ENSMUSG00000034157	Cipc	180	259	446	424	431	380	0	1.02093	0.0150265	4.19424	0.00216899
ENSMUSG00000097124	A530020G20Rik	563	570	279	258	297	284	0	-0.930642	0.0150265	4.25717	0.00216785
ENSMUSG00000026389	Steap3	70	75	193	268	225	142	0	1.59311	0.0150819	3.08058	0.00217825
ENSMUSG00000037868	Egr2	93	53	336	142	252	161	0	1.69872	0.0151342	3.17796	0.00218706
ENSMUSG00000096201	Gm10715	203	136	1046	73	553	1736	0	2.43158	0.0152898	5.03582	0.00221082
ENSMUSG00000053581	Zfand2a	190	259	421	302	615	637	0	1.23315	0.0152937	4.39812	0.00221265
ENSMUSG00000075611	Gm11545	595	535	193	312	189	344	0	-1.03819	0.0152988	4.19913	0.00221467
ENSMUSG00000000278	Scpep1	2108	2195	1092	1494	952	1035	0	-0.832857	0.0153281	6.22734	0.00222019
ENSMUSG00000033590	Myo5c	1407	1661	2209	2798	2097	3777	0	0.912409	0.0154743	6.90531	0.00224266
ENSMUSG00000026605	Cenpf	5789	6317	3400	4199	3286	3255	0	-0.693826	0.01554	7.79371	0.00225347
ENSMUSG00000002227	Mov10	2154	2204	814	818	1518	998	0	-0.975131	0.0155875	6.17225	0.00226254
ENSMUSG00000020605	Hs1bp3	466	487	275	210	243	170	0	-0.999862	0.0155875	3.97439	0.00226296
ENSMUSG00000049940	Pgrmc2	1218	1332	810	686	741	586	0	-0.767902	0.015625	5.50874	0.0022697
ENSMUSG00000059447	Hadhb	4179	3956	2929	2268	2142	1731	0	-0.760068	0.0156976	7.18375	0.00228155
ENSMUSG00000108353	Gm45205	1716	1647	903	1051	871	847	0	-0.789682	0.0157408	5.89496	0.00228915
ENSMUSG00000019978	Epb41l2	1430	1275	1656	3143	1976	3388	0	0.994119	0.0157625	6.78758	0.0022949
ENSMUSG00000011034	Slc5a1	3925	3514	2059	2598	2034	1919	0	-0.706427	0.0157625	7.08386	0.00229493
ENSMUSG00000096736	Gm17535	226	193	1531	78	674	1969	0	2.44209	0.0157855	5.35114	0.0023009
ENSMUSG00000020935	Dcakd	923	1008	507	550	557	536	0	-0.758454	0.0157855	5.11377	0.00230062
ENSMUSG00000038886	Man2a2	328	307	557	579	696	490	0	0.958589	0.0158043	4.67309	0.00230627
ENSMUSG00000099021	Rn7s1	623	487	1171	657	1096	1076	0	0.94254	0.0158043	5.46294	0.00230538
ENSMUSG00000089417	Gm22009	3321	3443	5141	4432	6586	6300	0	0.824171	0.0158349	7.97548	0.00231205
ENSMUSG00000063253	Scoc	420	425	240	137	220	152	0	-1.08382	0.0158467	3.761	0.00231511
ENSMUSG00000041737	Tmem45b	1550	1665	2259	2097	3973	3310	0	0.95293	0.0159091	7.0045	0.00232554
ENSMUSG00000021102	Glrx5	628	640	347	365	297	271	0	-0.904069	0.0159276	4.43227	0.00232957
ENSMUSG00000010025	Aldh3a2	1416	1284	3393	1708	4072	1841	0	1.12335	0.0159756	6.88909	0.00233817
ENSMUSG00000023015	Racgap1	2768	2751	1631	1810	1482	1287	0	-0.747692	0.0159756	6.63141	0.00233926
ENSMUSG00000036777	Anln	2583	2607	1317	1732	1347	1401	0	-0.75749	0.0161533	6.53758	0.00236663
ENSMUSG00000103696	Gm37531	134	97	304	200	238	271	0	1.22108	0.0161747	3.43378	0.0023711
ENSMUSG00000040703	Cyp2s1	725	719	471	302	364	197	0	-1.02977	0.0162863	4.5556	0.00238882
ENSMUSG00000020205	Phlda1	789	675	1146	1207	1177	1397	0	0.838698	0.0163058	5.78019	0.00239399
ENSMUSG00000045328	Cenpe	4576	4622	2630	3265	2407	2509	0	-0.685252	0.0163058	7.40203	0.0023944
ENSMUSG00000042460	C1galt1	1555	1621	2301	3717	1828	4903	0	1.08848	0.0163122	7.09544	0.0023967
ENSMUSG00000035200	Chrnb4	14	9	40	78	54	362	0	3.62366	0.0163179	2.31129	0.00239889
ENSMUSG00000025366	Esyt1	328	307	610	536	669	495	0	0.951234	0.0164352	4.66727	0.00241751
ENSMUSG00000104690	AC156953.1	1416	1209	2209	2010	2456	1942	0	0.803836	0.0165618	6.59426	0.00243751
ENSMUSG00000020405	Fabp6	19	14	8	643	5	747	0	4.47426	0.0165705	3.63937	0.00244016
ENSMUSG00000011254	Thg1l	462	539	282	268	167	239	0	-0.986367	0.0167214	4.0519	0.00246379
ENSMUSG00000046456	Tmem150b	231	176	514	341	611	293	0	1.20364	0.01673	4.23084	0.00246859
ENSMUSG00000024085	Man2a1	3284	3505	6421	4136	7470	5489	0	0.885446	0.01673	8.0289	0.00246923
ENSMUSG00000024143	Rhoq	706	706	1167	1119	1073	1360	0	0.827756	0.01673	5.72019	0.0024684
ENSMUSG00000031824	6430548M08Rik	42	49	86	195	122	348	0	2.13095	0.0169287	2.88451	0.00250085
ENSMUSG00000034055	Phka1	226	272	468	370	535	564	0	1.05088	0.0169287	4.39853	0.00250278
ENSMUSG00000005470	Asf1b	595	623	254	380	229	321	0	-0.959882	0.0169287	4.34622	0.00250242
ENSMUSG00000020883	Fbxl20	563	596	985	930	1033	838	0	0.794299	0.0170744	5.41019	0.00252691
ENSMUSG00000025931	Paqr8	162	206	43	35	23	19	0	-2.53579	0.0170744	2.0592	0.00252717
ENSMUSG00000079164	Tlr5	526	434	11	44	0	165	0	-3.02795	0.017136	3.30731	0.00253772
ENSMUSG00000053886	Sh2d4a	559	504	907	1100	858	724	0	0.836955	0.0171432	5.31823	0.00254021
ENSMUSG00000045932	Ifit2	162	154	329	555	804	152	0	1.63081	0.0171765	4.22637	0.00254658
ENSMUSG00000035342	Lzts2	273	351	643	516	871	449	0	1.08076	0.0172088	4.7468	0.0025528
ENSMUSG00000049971	Glt1d1	5	0	58	215	9	83	0	5.18027	0.0173611	1.70073	0.00257683
ENSMUSG00000038235	F11r	937	907	1784	1489	2119	1259	0	0.940211	0.0174235	6.19287	0.00258873
ENSMUSG00000030835	Nomo1	4174	4210	2676	2613	2411	2042	0	-0.699749	0.0174235	7.26042	0.002589
ENSMUSG00000040717	Il17rd	222	220	503	531	369	321	0	1.04206	0.0175522	4.21951	0.00260959
ENSMUSG00000027495	Fam210b	190	149	393	283	288	371	0	1.06459	0.0178038	3.85632	0.00264847
ENSMUSG00000045441	Gprin3	2496	2686	1756	1168	1491	1072	0	-0.830849	0.0178221	6.49639	0.00265268
ENSMUSG00000018001	Cyth3	503	609	300	244	247	307	0	-0.931639	0.0178573	4.23049	0.00265941
ENSMUSG00000035095	Fam167a	33	9	175	39	301	110	0	2.9981	0.0179149	2.57044	0.00266948
ENSMUSG00000038312	Edem2	420	351	575	657	615	1291	0	1.1172	0.0179388	5.07874	0.00267453
ENSMUSG00000097467	Gm26737	369	303	129	176	158	152	0	-1.04116	0.0179985	3.45322	0.00268493
ENSMUSG00000029335	Bmp3	831	828	454	482	472	385	0	-0.802753	0.0180124	4.87133	0.0026885
ENSMUSG00000109498	Gm45222	383	316	596	526	696	669	0	0.922338	0.0180372	4.78198	0.00269521
ENSMUSG00000105433	Gm44486	383	456	161	244	185	211	0	-0.983421	0.0180372	3.80055	0.00269373
ENSMUSG00000028885	Smpdl3b	84	119	257	404	176	179	0	1.39302	0.0180498	3.39362	0.0026986
ENSMUSG00000070427	Il18bp	157	123	218	278	315	371	0	1.16886	0.0180505	3.66663	0.00270021
ENSMUSG00000003038	Hmgn2	1329	1166	796	759	575	678	0	-0.746723	0.0180749	5.4879	0.00270536
ENSMUSG00000029130	Rnf32	554	482	981	1037	629	925	0	0.866244	0.0180943	5.30395	0.00270977
ENSMUSG00000023070	Rgn	314	272	147	64	108	51	0	-1.57445	0.0181086	3.02278	0.00271342
ENSMUSG00000040613	Apobec1	263	202	792	244	1136	408	0	1.57407	0.0181452	4.73162	0.00272042
ENSMUSG00000066515	Klk1b3	10	0	50	108	18	307	0	4.65535	0.0182554	2.13225	0.00273954
ENSMUSG00000024777	Ppp2r5b	84	53	190	151	261	197	0	1.63767	0.0182554	3.0353	0.00273998
ENSMUSG00000015342	Xk	1094	999	471	730	369	619	0	-0.855674	0.0182901	5.17718	0.00274671
ENSMUSG00000103948	4930594C11Rik	540	495	215	341	220	229	0	-0.961778	0.018367	4.11117	0.0027598
ENSMUSG00000103303	Gm37802	33	40	86	210	135	211	0	2.2162	0.0184771	2.64782	0.00277788
ENSMUSG00000014778	Fhod1	536	614	903	808	1181	971	0	0.839343	0.0185591	5.4343	0.00279175
ENSMUSG00000106587	AC125099.2	1513	1525	668	1071	656	857	0	-0.821091	0.0187019	5.73206	0.00281479
ENSMUSG00000107253	Gm43634	33	18	136	108	68	289	0	2.64508	0.0187036	2.52344	0.00281808
ENSMUSG00000031667	Aktip	674	601	964	1421	885	1058	0	0.843487	0.0187036	5.58503	0.00281971
ENSMUSG00000005374	Tbl2	1163	1227	586	677	656	770	0	-0.74246	0.0187036	5.42912	0.00281899
ENSMUSG00000036875	Dna2	1495	1490	835	1042	571	751	0	-0.822154	0.0187372	5.70609	0.00282634
ENSMUSG00000059939	9430015G10Rik	762	833	393	458	422	445	0	-0.807112	0.0188349	4.81283	0.00284265
ENSMUSG00000019320	Noxo1	480	517	682	1236	624	1273	0	1.01694	0.0190265	5.36885	0.00287314
ENSMUSG00000045752	Tssc4	194	224	718	273	1204	284	0	1.66907	0.0190326	4.66148	0.00287566
ENSMUSG00000025467	Prap1	3907	3759	1720	205	1320	106	0	-2.09976	0.0192101	6.52638	0.00290407
ENSMUSG00000060798	Intu	222	211	404	380	409	399	0	0.965507	0.019225	4.12892	0.00290934
ENSMUSG00000091659	Gm17099	554	566	796	1231	777	971	0	0.833504	0.019225	5.3912	0.00290953
ENSMUSG00000094497	Gm8210	886	815	300	351	436	573	0	-0.941609	0.0193114	4.8348	0.00292421
ENSMUSG00000106175	Gm44313	766	1153	379	638	440	522	0	-0.87463	0.019353	5.04443	0.00293212
ENSMUSG00000025810	Nrp1	323	298	108	73	162	42	0	-1.59437	0.0194043	3.09773	0.00294152
ENSMUSG00000051498	Tlr6	19	31	154	283	68	92	0	2.6334	0.0194368	2.49061	0.00294806
ENSMUSG00000092210	A930009A15Rik	97	110	275	171	243	266	0	1.29504	0.0194494	3.33924	0.00295159
ENSMUSG00000021676	Iqgap2	3496	3211	1788	1835	1904	2221	0	-0.703111	0.0195676	6.9365	0.00297116
ENSMUSG00000048251	Bcl11b	2293	2370	1377	1222	1383	1223	0	-0.754007	0.0196744	6.3853	0.00298902
ENSMUSG00000052403	Fcnaos	28	9	172	30	369	69	0	3.21759	0.0197033	2.59586	0.00299668
ENSMUSG00000041757	Plekha6	3187	3592	5772	4812	7317	4633	0	0.823532	0.0197033	7.97851	0.00299565
ENSMUSG00000035239	Neu3	268	171	43	25	72	14	0	-2.40874	0.019733	2.33757	0.00300285
ENSMUSG00000052534	Pbx1	987	1025	1834	1805	1361	1772	0	0.833634	0.0197554	6.23497	0.0030079
ENSMUSG00000031953	Tmem170	1250	1227	671	667	674	797	0	-0.730622	0.0198551	5.48674	0.00302474
ENSMUSG00000032557	Uba5	904	767	1256	1363	1374	2564	0	1.06469	0.0200014	6.14989	0.00304954
ENSMUSG00000040928	S100pbp	798	947	482	409	503	490	0	-0.800678	0.0200014	4.94582	0.00305035
ENSMUSG00000024479	Mal2	3068	2791	1406	1908	1320	1887	0	-0.761857	0.02011	6.70955	0.0030686
ENSMUSG00000007097	Atp1a2	10	5	132	39	207	33	0	3.85747	0.0201473	1.93486	0.00307596
ENSMUSG00000018899	Irf1	1421	1437	1770	3265	2196	2514	0	0.851301	0.0202022	6.75447	0.00308602
ENSMUSG00000085972	1110028F11Rik	217	193	364	380	373	399	0	0.973272	0.0202066	4.05654	0.00308837
ENSMUSG00000030298	Sec13	1744	1792	842	959	889	1154	0	-0.792072	0.0202181	5.96622	0.00309183
ENSMUSG00000022043	Trim35	904	1008	254	618	265	577	0	-1.07839	0.0202182	4.93571	0.00309352
ENSMUSG00000091405	Hist2h4	1306	1468	503	643	755	957	0	-0.865055	0.0202195	5.57856	0.0030954
ENSMUSG00000059316	Slc27a4	1250	1100	582	468	840	316	0	-0.998542	0.0202454	5.27073	0.00310106
ENSMUSG00000021687	Scamp1	845	693	1188	1295	1163	1690	0	0.882951	0.0203145	5.88567	0.00311333
ENSMUSG00000029071	Dvl1	545	763	1385	930	1895	939	0	1.06974	0.0203274	5.80313	0.003117
ENSMUSG00000026385	Dbi	6038	5401	3603	3853	3286	2816	0	-0.671756	0.0204134	7.72344	0.00313188
ENSMUSG00000028544	Slc5a9	70	79	125	283	171	280	0	1.60855	0.0204692	3.13261	0.00314215
ENSMUSG00000097762	4732463B04Rik	213	193	65	39	23	28	0	-2.30869	0.020596	2.25625	0.00316333
ENSMUSG00000025429	Pstpip2	208	128	482	239	750	257	0	1.46254	0.0206113	4.16973	0.00316951
ENSMUSG00000021640	Naip1	3344	2751	1306	2015	1329	1978	0	-0.795112	0.0206113	6.74818	0.0031676
ENSMUSG00000026820	Ptges2	540	601	297	370	243	184	0	-0.983277	0.0206113	4.24098	0.00317083
ENSMUSG00000087259	2610035D17Rik	199	220	436	341	485	339	0	1.02283	0.0208854	4.1279	0.00321474
ENSMUSG00000042628	Zfyve1	393	390	682	609	782	605	0	0.862963	0.021011	4.8992	0.00323582
ENSMUSG00000047730	Fcgbp	5503	3487	10856	6480	5881	9944	0	0.970692	0.0210612	8.49931	0.00324531
ENSMUSG00000087233	Gm43213	379	329	132	219	167	133	0	-1.03838	0.0210629	3.52933	0.00324733
ENSMUSG00000031557	Plekha2	785	745	1110	1445	1293	1200	0	0.807167	0.0211028	5.81955	0.00325523
ENSMUSG00000034353	Ramp1	14	0	83	88	41	261	0	4.15153	0.0211028	2.11513	0.003257
ENSMUSG00000038884	A230050P20Rik	208	176	329	390	396	335	0	1.00341	0.0211095	3.98635	0.00325979
ENSMUSG00000024215	Spdef	97	66	150	215	117	724	0	1.98181	0.0211393	3.58177	0.00326791
ENSMUSG00000029810	Tmem176b	1463	1424	3036	1674	4593	2170	0	1.08889	0.0211393	6.95796	0.00326667
ENSMUSG00000047497	Adamts12	14	27	304	5	562	60	0	3.60641	0.0213104	3.11434	0.00329613
ENSMUSG00000025212	Sfxn3	70	88	232	103	391	216	0	1.67556	0.0215039	3.27322	0.00332785
ENSMUSG00000079553	Kifc1	655	640	339	429	297	289	0	-0.855218	0.0215155	4.48764	0.00333144
ENSMUSG00000035638	Muc20	33	97	182	185	171	280	0	1.73669	0.0216605	3.05075	0.0033557
ENSMUSG00000031886	Ces2e	2440	1871	1131	375	1325	408	0	-1.31424	0.021719	5.99467	0.00336656
ENSMUSG00000004040	Stat3	798	675	878	1372	1365	2056	0	1.03672	0.0217326	5.94571	0.00337049
ENSMUSG00000038712	Mindy1	623	671	903	1149	993	1163	0	0.786673	0.0217513	5.56294	0.0033752
ENSMUSG00000035873	Pawr	646	566	882	1105	809	1456	0	0.897296	0.021948	5.5542	0.00340755
ENSMUSG00000027784	Ppm1l	203	167	521	239	548	312	0	1.22439	0.0219498	4.11134	0.0034107
ENSMUSG00000039168	Dap	411	316	639	463	683	1040	0	1.05361	0.0219498	4.94261	0.00341149
ENSMUSG00000007036	Abhd16a	360	447	1010	531	1473	527	0	1.22964	0.0220069	5.23767	0.0034222
ENSMUSG00000044700	Tmem201	835	1025	503	579	530	458	0	-0.761937	0.0220265	5.05843	0.00342707
ENSMUSG00000040249	Lrp1	3690	3404	2294	1163	2317	1186	0	-0.935339	0.0220884	6.89411	0.00343856
ENSMUSG00000027424	Mgme1	692	701	443	404	315	271	0	-0.878566	0.022115	4.58041	0.00344453
ENSMUSG00000034853	Acot11	725	745	289	331	413	449	0	-0.896417	0.0221328	4.64863	0.00344914
ENSMUSG00000073902	Gm1966	826	745	1781	1290	1648	953	0	0.938822	0.0221375	5.96068	0.00345173
ENSMUSG00000024833	Pola2	1167	1236	678	803	611	673	0	-0.715093	0.0221391	5.45181	0.00345382
ENSMUSG00000024867	Pip5k1b	1610	1621	2469	2452	2205	3411	0	0.793043	0.0221718	6.88591	0.00346076
ENSMUSG00000036073	Galt	660	623	322	322	387	316	0	-0.840696	0.0221891	4.48185	0.00346531
ENSMUSG00000033308	Dpyd	3626	3373	2651	1747	1850	1438	0	-0.78083	0.0222335	6.95567	0.0034741
ENSMUSG00000042742	Bmt2	683	658	414	356	324	339	0	-0.819657	0.0224887	4.55645	0.00351585
ENSMUSG00000037936	Scarb1	476	478	257	234	256	120	0	-1.05384	0.0224918	3.94919	0.00351821
ENSMUSG00000034832	Tet3	4576	4753	2822	2472	3031	2743	0	-0.664468	0.0225027	7.43411	0.00352179
ENSMUSG00000029804	Herc3	1398	1319	775	832	728	788	0	-0.714024	0.0225155	5.62875	0.00352567
ENSMUSG00000105293	Gm42843	60	22	168	146	140	202	0	2.08752	0.0226537	2.69445	0.00354919
ENSMUSG00000028614	Ndc1	2436	2432	1274	1786	1190	1140	0	-0.773546	0.0229199	6.43656	0.00359282
ENSMUSG00000108460	Gm39041	180	145	354	263	539	252	0	1.21001	0.0229837	3.9136	0.00360472
ENSMUSG00000048897	Zfp710	619	640	1631	798	2582	857	0	1.31967	0.0231099	5.95168	0.00362644
ENSMUSG00000044626	Liph	171	202	261	536	252	944	0	1.50386	0.0231979	4.35713	0.00364218
ENSMUSG00000100210	Hist1h3f	6208	5962	3215	4539	3031	3498	0	-0.687964	0.0232514	7.80405	0.00365252
ENSMUSG00000057719	Sh3rf2	33	53	143	273	86	184	0	2.06365	0.023334	2.74683	0.00366744
ENSMUSG00000004451	Ralb	928	894	528	511	467	536	0	-0.749735	0.0233503	5.03441	0.00367195
ENSMUSG00000070733	Fryl	7075	7101	11030	9521	13669	13698	0	0.849738	0.023502	9.06252	0.00369776
ENSMUSG00000038745	Nlrp6	8713	8332	4542	6403	3825	4693	0	-0.729276	0.0236132	8.26713	0.00371722
ENSMUSG00000106415	Gm42893	157	163	293	302	440	248	0	1.09334	0.0236228	3.79781	0.0037207
ENSMUSG00000022376	Adcy8	56	88	75	341	108	738	0	2.21755	0.0238475	3.61733	0.00375808
ENSMUSG00000040213	Kyat3	171	171	486	399	265	248	0	1.10832	0.0240194	3.90504	0.00378917
ENSMUSG00000079084	Ccdc82	508	627	1010	862	1011	820	0	0.792432	0.0240194	5.37922	0.00378822
ENSMUSG00000047443	Erfe	720	824	364	545	261	380	0	-0.917985	0.0240309	4.70842	0.00379298
ENSMUSG00000037652	Phc3	1845	1994	2865	2603	3237	3191	0	0.721398	0.0240782	7.0795	0.00380246
ENSMUSG00000024124	Prss30	56	18	150	73	337	142	0	2.35138	0.0241751	2.78228	0.00381977
ENSMUSG00000103002	Gm38075	222	303	100	64	72	110	0	-1.5124	0.0242109	2.89292	0.00382745
ENSMUSG00000025277	Abhd6	93	88	229	219	211	202	0	1.33419	0.0242133	3.17939	0.00382983
ENSMUSG00000049577	Zfpm1	2270	2611	1502	1251	1383	1420	0	-0.726045	0.0243087	6.46678	0.00384696
ENSMUSG00000078606	Gm4070	1015	828	2087	1440	1648	1273	0	0.892939	0.0243607	6.15409	0.0038572
ENSMUSG00000030188	Magohb	190	176	318	458	270	371	0	1.03279	0.0243811	3.94129	0.00386248
ENSMUSG00000024426	Atat1	273	312	782	302	1069	522	0	1.29178	0.024427	4.82588	0.00387178
ENSMUSG00000039096	Rsad1	24	36	204	176	113	87	0	2.34247	0.0244442	2.48429	0.00387654
ENSMUSG00000089960	Ugt1a1	2749	2550	1880	1056	1509	838	0	-0.917345	0.0245622	6.4829	0.00389729
ENSMUSG00000028654	Mycl	420	399	775	740	602	609	0	0.817232	0.0245834	4.92799	0.00390475
ENSMUSG00000022445	Cyp2d26	642	631	197	10	288	74	0	-2.05319	0.0245834	3.95964	0.00390299
ENSMUSG00000055415	Atp10b	2334	2287	2865	5259	2945	4524	0	0.835247	0.0247069	7.43448	0.00392882
ENSMUSG00000033060	Lmo7	4156	3540	5401	6840	5288	6382	0	0.719904	0.0247069	8.08023	0.00392776
ENSMUSG00000026728	Vim	199	202	22	25	32	69	0	-2.33755	0.0247069	2.23083	0.00393055
ENSMUSG00000036206	Sh3bp4	259	298	432	691	405	513	0	0.952205	0.0247257	4.48052	0.0039356
ENSMUSG00000073402	Gm8909	93	36	182	195	247	156	0	1.68609	0.0247344	2.98953	0.00393905
ENSMUSG00000033326	Kdm4a	1550	1358	3967	1640	6056	1891	0	1.32126	0.0247473	7.15877	0.00394317
ENSMUSG00000032783	Troap	397	382	190	205	194	188	0	-0.917642	0.0247947	3.7267	0.00395278
ENSMUSG00000104443	4932442E05Rik	263	263	543	424	521	417	0	0.943979	0.0249192	4.39128	0.0039747
ENSMUSG00000024781	Lipa	328	303	165	98	149	106	0	-1.19448	0.0249886	3.29109	0.00398785
ENSMUSG00000038244	Mical2	997	898	503	429	607	536	0	-0.777215	0.0250058	5.07589	0.00399268
ENSMUSG00000062248	Cks2	1481	1450	917	930	791	660	0	-0.747424	0.0250892	5.71982	0.00400809
ENSMUSG00000038894	Irs2	1956	2116	1135	823	1370	893	0	-0.856401	0.0251465	6.13567	0.00401933
ENSMUSG00000074457	S100a16	79	44	129	273	131	239	0	1.72953	0.0251584	2.96049	0.00402333
ENSMUSG00000097039	Pvt1	79	79	132	307	126	367	0	1.64082	0.0251626	3.24334	0.0040261
ENSMUSG00000035439	Haus8	388	452	204	278	162	174	0	-0.960519	0.0251776	3.81357	0.00403059
ENSMUSG00000048922	Cdca2	1587	1696	935	1042	835	889	0	-0.74421	0.0251902	5.88523	0.00403472
ENSMUSG00000028630	Dyrk2	1555	1415	2576	1971	2743	2230	0	0.770886	0.025198	6.74696	0.00403806
ENSMUSG00000102349	Gm37376	13154	12292	27928	14259	43898	26008	0	1.23987	0.0254176	10.22	0.00407748
ENSMUSG00000000631	Myo18a	1739	1494	2954	2117	4759	2184	0	0.990742	0.0254176	7.04176	0.00407667
ENSMUSG00000036820	Amdhd2	139	106	229	258	405	184	0	1.22678	0.025512	3.52264	0.00409576
ENSMUSG00000041187	Prkd2	190	202	297	346	503	371	0	1.04414	0.025512	4.04925	0.004099
ENSMUSG00000037544	Dlgap5	1393	1455	710	944	773	811	0	-0.73086	0.025512	5.68773	0.00409739
ENSMUSG00000022956	Atp5o	4414	4184	2836	2666	2644	2212	0	-0.646258	0.0255529	7.32626	0.0041077
ENSMUSG00000091575	2010016I18Rik	213	163	261	458	283	651	0	1.22327	0.0255559	4.13329	0.00411244
ENSMUSG00000040969	Arhgef38	1753	1722	2626	2715	2258	3333	0	0.739525	0.0255559	6.94942	0.00411144
ENSMUSG00000010803	Gabra1	10	0	129	30	306	14	0	4.66351	0.0255617	2.13771	0.00411551
ENSMUSG00000038564	Ift172	489	465	867	691	916	664	0	0.806512	0.0256095	5.13917	0.00412733
ENSMUSG00000027428	Rbbp9	402	425	211	185	203	229	0	-0.909872	0.0256095	3.81667	0.00412746
ENSMUSG00000030493	Faap24	466	412	215	244	225	207	0	-0.893068	0.0257526	3.91027	0.00415268
ENSMUSG00000030587	2200002D01Rik	494	443	885	686	1141	600	0	0.913287	0.0258475	5.19654	0.00417228
ENSMUSG00000022265	Ank	863	776	461	166	490	152	0	-1.27393	0.0258475	4.62207	0.00417163
ENSMUSG00000048327	Ckap2l	2044	2269	1285	1353	1078	1159	0	-0.740853	0.0259274	6.28027	0.00418735
ENSMUSG00000021990	Spata13	1536	1389	2237	3172	1810	2367	0	0.79166	0.0259562	6.74097	0.00419415
ENSMUSG00000042096	Dao	199	246	50	5	63	23	0	-2.55112	0.0260516	2.32238	0.00421174
ENSMUSG00000030272	Camk1	203	171	314	331	400	348	0	0.986612	0.0260606	3.93518	0.00421754
ENSMUSG00000045868	Gvin1	651	482	1235	842	939	788	0	0.833737	0.0260606	5.40677	0.00421562
ENSMUSG00000036503	Rnf13	457	596	1081	866	804	742	0	0.812209	0.0260726	5.28682	0.00422164
ENSMUSG00000037148	Arhgap10	185	246	65	39	27	65	0	-2.05078	0.0261532	2.41887	0.00423687
ENSMUSG00000026335	Pam	549	526	247	370	225	252	0	-0.895027	0.026269	4.19969	0.00425783
ENSMUSG00000028557	Rnf11	554	592	903	847	813	1214	0	0.808548	0.0262757	5.40504	0.00426111
ENSMUSG00000033335	Dnm2	1573	1739	2358	2156	3610	2871	0	0.825196	0.0266484	6.94697	0.00432668
ENSMUSG00000028607	Cpt2	1735	1718	1131	828	1051	664	0	-0.823673	0.0266484	5.91504	0.0043272
ENSMUSG00000017664	Slc35c2	642	579	225	263	301	399	0	-0.947272	0.0266484	4.35563	0.0043282
ENSMUSG00000092329	Gm20388	1366	1490	817	964	782	701	0	-0.725263	0.0267789	5.69498	0.00435162
ENSMUSG00000086448	9330162012Rik	314	430	618	638	571	719	0	0.85956	0.0268248	4.82429	0.00436133
ENSMUSG00000029847	Slc23a4	628	671	314	472	220	266	0	-0.955599	0.026827	4.44085	0.00436392
ENSMUSG00000039347	Atp6v0e2	74	71	229	176	256	133	0	1.54026	0.0268599	3.03524	0.00437149
ENSMUSG00000020817	Rabep1	2689	2545	1438	1329	1558	1676	0	-0.712871	0.0269682	6.57385	0.00439137
ENSMUSG00000003528	Slc25a1	2164	2081	1249	1236	1136	1204	0	-0.729856	0.0269767	6.26281	0.004395
ENSMUSG00000067714	Lpar5	217	241	468	443	499	303	0	0.987898	0.02724	4.22777	0.00444017
ENSMUSG00000062007	Hsh2d	56	40	157	166	216	124	0	1.87504	0.0273083	2.73428	0.00445358
ENSMUSG00000025980	Hspd1	15368	14626	9771	9716	7376	6817	0	-0.752068	0.0273756	9.06982	0.00446683
ENSMUSG00000019370	Calm3	6204	6514	3610	3980	4175	3526	0	-0.647607	0.0274889	7.89041	0.00448761
ENSMUSG00000022757	Tfg	2768	2992	1627	1445	1603	1937	0	-0.712118	0.0276221	6.7128	0.00451165
ENSMUSG00000020728	Cep112	42	36	136	180	95	211	0	2.07455	0.0276716	2.61523	0.00452205
ENSMUSG00000015837	Sqstm1	983	881	1524	1246	1738	1823	0	0.856368	0.0276915	6.1421	0.00452761
ENSMUSG00000098426	Gm27149	2920	2891	6289	4632	4530	3320	0	0.774206	0.0281231	7.7175	0.00460051
ENSMUSG00000047638	Nr1h4	1071	942	257	755	247	522	0	-1.10202	0.0282825	4.99739	0.00462894
ENSMUSG00000044461	Shisa2	120	141	371	195	238	271	0	1.12802	0.0284885	3.53456	0.00466503
ENSMUSG00000028173	Wls	720	837	1213	1567	1019	1360	0	0.808948	0.0285983	5.8469	0.0046854
ENSMUSG00000074196	Clca4c-ps	208	211	871	302	598	252	0	1.35861	0.028611	4.40153	0.00468986
ENSMUSG00000022500	Litaf	494	561	732	803	853	1122	0	0.823553	0.0290288	5.29787	0.00476076
ENSMUSG00000021846	Peli2	167	211	375	278	391	380	0	1.00306	0.0290377	3.96499	0.00476463
ENSMUSG00000024029	Tff3	1218	1209	1695	2214	1621	6245	0	1.37252	0.0291693	6.94143	0.00478866
ENSMUSG00000089704	Galnt2	1029	1183	682	716	598	541	0	-0.720125	0.0292395	5.33019	0.00480263
ENSMUSG00000095186	Gm10718	549	412	2729	180	1302	3919	0	2.18142	0.0292964	6.3095	0.00481441
ENSMUSG00000022332	Khdrbs3	79	84	122	219	211	312	0	1.4954	0.0293759	3.16457	0.00482993
ENSMUSG00000025969	Nrp2	231	255	4	5	32	83	0	-2.8527	0.0294294	2.37715	0.00484117
ENSMUSG00000023367	Tmem176a	1126	1244	2993	1251	4750	1690	0	1.27305	0.0296949	6.82475	0.00488732
ENSMUSG00000104222	Gm7292	120	128	286	356	216	179	0	1.13946	0.0298239	3.47051	0.00491103
ENSMUSG00000037788	Vopp1	208	189	257	618	279	541	0	1.17317	0.0301776	4.17104	0.00497179
ENSMUSG00000054717	Hmgb2	7675	7736	4103	4972	4884	4501	0	-0.653147	0.0304446	8.16412	0.00501832
ENSMUSG00000031877	Ces2g	56	75	892	59	566	46	0	2.66552	0.0304723	3.88868	0.00502625
ENSMUSG00000047604	Frat2	263	184	439	390	449	353	0	0.955367	0.0304723	4.16539	0.00502795
ENSMUSG00000031327	Chic1	1278	1166	389	871	288	728	0	-1.02632	0.0310296	5.31347	0.0051225
ENSMUSG00000047246	Hist1h2be	3008	2856	1413	2126	1468	1781	0	-0.706462	0.0311143	6.74115	0.00513907
ENSMUSG00000039004	Bmp6	24	18	36	331	23	293	0	3.08697	0.0312377	2.65875	0.00516205
ENSMUSG00000078713	Tomm5	1103	1091	660	818	369	499	0	-0.828677	0.0313595	5.25947	0.0051848
ENSMUSG00000054737	Zfp182	226	180	404	370	378	321	0	0.944976	0.0314304	4.0197	0.00519914
ENSMUSG00000025534	Gusb	1453	1420	578	1095	521	829	0	-0.848585	0.0315009	5.63703	0.00521342
ENSMUSG00000038855	Itpkb	180	163	432	234	557	257	0	1.20424	0.0315719	3.98655	0.0052278
ENSMUSG00000020100	Slc29a3	406	460	1049	540	1307	545	0	1.08454	0.0316104	5.22065	0.00523748
ENSMUSG00000031453	Rasa3	545	570	835	1664	678	916	0	0.948957	0.0316104	5.4756	0.00523996
ENSMUSG00000028199	Cryz	236	272	65	127	27	65	0	-1.77022	0.0316104	2.74683	0.00524208
ENSMUSG00000044707	Ccnjl	702	697	514	326	274	316	0	-0.886152	0.0316249	4.5826	0.0052471
ENSMUSG00000015759	Cnih1	1813	1932	1099	1144	1028	998	0	-0.726901	0.0316267	6.08429	0.00525005
ENSMUSG00000107215	Gm43197	79	97	275	200	301	124	0	1.44041	0.0316996	3.22855	0.00526478
ENSMUSG00000097312	Gm26870	1693	1266	8173	497	3964	11839	0	2.1493	0.0317245	7.90181	0.00527188
[truncated: 622 more rows]
