# Supplementary material for: LGR5 controls extracellular matrix production by stem cells in the developing intestine
Source: EMBO Rep. 2020 May 28;21(7):e49224. doi: 10.15252/embr.201949224 (PMC7332981; doi:10.15252/embr.201949224)
Supplement: Supplementary file 5 — Dataset EV3 [file EMBR-21-e49224-s005.xlsx]

## Sheet: Feuil1
Expanded View (EV) datasets
Dataset EV3: Genes differentially expressed in RNAseq analysis of adult Lgr5Cre-flox (cKO) vs. Lgr5Cre-WT (HE) ISCs.
	Three independent pools of eGFP+ve ISCs for cKO (Adult cKO Sample 1, 2 and 3), and two independent pools for HE (Adult HE Sample 1 and 2) were analyzed. One sample originates from one animal (biological sample).
		Expression: count per 20 millions reads
Gene-ID	Gene-Name	Adult cKO Sample 1	Adult HE Sample 1	Adult cKO Sample 2	Adult HE Sample 2	Adult cKO Sample 3	LT	5 Flox	FDR	AveExpr	P value
ENSMUSG00000105703	Gm43305	7	3281	23	5821	15	0	-8.2836	1.8337e-123	6.57785	1.54599e-127
ENSMUSG00000082791	Gm4875	740	0	382	0	643	0	12.1841	9.08547e-44	4.17022	1.53199e-47
ENSMUSG00000096349	Gm22513	946	78	973	46	1006	0	3.91268	2.56671e-35	4.95257	6.49197e-39
ENSMUSG00000032899	Styk1	1913	227	2463	420	2364	0	2.74589	5.31975e-22	6.22584	1.79403e-25
ENSMUSG00000050982	Apol10a	2094	46	614	32	1315	0	5.05	1.46616e-20	5.38653	6.18058e-24
ENSMUSG00000095280	Gm21738	332	20	776	4	1034	0	5.80872	2.10195e-18	4.45379	1.06329e-21
ENSMUSG00000061947	Serpina10	665	117	793	147	744	0	2.42044	7.53757e-17	4.64965	4.44845e-20
ENSMUSG00000074442	Defa31	1224	4766	1096	3684	1487	0	-1.7933	1.68591e-15	6.99346	1.13711e-18
ENSMUSG00000074441	Gm15292	740	3476	412	2299	664	0	-2.31017	1.12949e-14	6.30931	8.57045e-18
ENSMUSG00000097312	Gm26870	208	13	510	0	561	0	5.93448	3.16624e-14	3.71368	2.66945e-17
ENSMUSG00000004366	Sst	173	0	222	4	241	0	6.59227	3.62735e-14	2.71698	3.36404e-17
ENSMUSG00000020674	Pxdn	321	0	729	21	686	0	5.72307	9.65117e-14	4.1536	9.76428e-17
ENSMUSG00000033581	Igf2bp2	1911	402	1658	609	1823	0	1.78126	1.21295e-13	6.02652	1.32943e-16
ENSMUSG00000095547	Gm10719	93	0	220	0	203	0	10.3994	2.17574e-13	2.4088	2.56811e-16
ENSMUSG00000029378	Areg	615	65	643	130	619	0	2.63276	4.92582e-13	4.39957	6.22943e-16
ENSMUSG00000019850	Tnfaip3	1436	390	2670	525	2829	0	2.28052	2.89703e-12	6.31264	3.90798e-15
ENSMUSG00000000078	Klf6	4003	1615	5181	1788	5565	0	1.47474	4.12898e-12	7.52753	5.91794e-15
ENSMUSG00000037386	Rims2	349	2160	779	2407	341	0	-2.2804	6.1355e-12	5.97111	9.3111e-15
ENSMUSG00000040152	Thbs1	6028	2536	10308	2320	10020	0	1.79463	2.39093e-10	8.30599	3.83001e-13
ENSMUSG00000044786	Zfp36	3749	1634	4753	1830	4958	0	1.31756	6.6845e-10	7.42765	1.12714e-12
ENSMUSG00000078249	Hmga1-rs1	508	169	786	137	684	0	2.04585	7.90868e-10	4.53997	1.40024e-12
ENSMUSG00000036585	Fgf1	500	163	1274	137	888	0	2.49945	2.69116e-09	4.90823	4.99161e-12
ENSMUSG00000065232	Gm22973	374	26	286	53	363	0	3.06013	3.84327e-09	3.49653	7.45259e-12
ENSMUSG00000045165	AI467606	288	26	232	32	307	0	3.1919	4.64068e-09	3.18335	9.39012e-12
ENSMUSG00000003545	Fosb	6538	1861	7900	3044	9978	0	1.67992	8.5408e-09	8.21716	1.80019e-11
ENSMUSG00000052631	Sh2d6	400	59	318	42	313	0	2.70763	9.06087e-09	3.53706	1.98619e-11
ENSMUSG00000058174	Gm5148	535	1440	594	1277	403	0	-1.46794	1.51462e-08	5.46279	3.44784e-11
ENSMUSG00000027797	Dclk1	643	104	444	95	397	0	2.26043	2.19625e-08	4.10722	5.18465e-11
ENSMUSG00000075014	Gm10800	2322	221	4992	18	5389	0	5.06229	2.34541e-08	7.02709	5.7345e-11
ENSMUSG00000020889	Nr1d1	1014	428	1845	504	1541	0	1.59632	3.8164e-08	5.75951	9.65281e-11
ENSMUSG00000095328	Defa-ps6	250	928	210	662	301	0	-1.70627	4.02312e-08	4.61539	1.05149e-10
ENSMUSG00000002565	Scin	4610	1103	3746	448	2959	0	2.21845	4.24775e-08	7.03371	1.14601e-10
ENSMUSG00000026628	Atf3	6781	3301	9714	3145	9138	0	1.34791	5.89617e-08	8.34933	1.64045e-10
ENSMUSG00000060224	Pyroxd2	482	156	550	133	547	0	1.80623	1.48554e-07	4.25451	4.25837e-10
ENSMUSG00000100755	Rps23-ps1	590	1524	638	1337	381	0	-1.47137	1.67022e-07	5.5361	4.92856e-10
ENSMUSG00000074437	Defa29	4533	10245	3032	7948	2935	0	-1.43206	2.16422e-07	8.21821	6.56874e-10
ENSMUSG00000058908	Pla2g2a	1710	4896	1589	3002	1537	0	-1.35312	2.19034e-07	7.04667	6.83268e-10
ENSMUSG00000024190	Dusp1	2362	1181	3741	1242	3334	0	1.31847	3.12092e-07	6.91399	9.99875e-10
ENSMUSG00000096736	Gm17535	84	7	212	0	215	0	5.48248	4.44368e-07	2.41489	1.48107e-09
ENSMUSG00000080893	Gm15920	257	915	269	578	203	0	-1.67931	4.44368e-07	4.53493	1.49858e-09
ENSMUSG00000028195	Cyr61	1551	357	2431	784	2721	0	1.92032	6.03891e-07	6.31324	2.08747e-09
ENSMUSG00000084349	Rpl3-ps1	2677	6400	3061	5237	1895	0	-1.25117	6.31921e-07	7.6403	2.23764e-09
ENSMUSG00000047501	Cldn4	738	305	1731	392	1579	0	1.89434	7.5445e-07	5.58833	2.73513e-09
ENSMUSG00000021025	Nfkbia	3084	1265	4556	1798	3854	0	1.26944	1.48123e-06	7.20933	5.49483e-09
ENSMUSG00000052085	Dock8	897	441	1251	354	1064	0	1.369	1.80034e-06	5.35243	6.83039e-09
ENSMUSG00000026969	Fam166a	1003	2121	852	1844	551	0	-1.35958	2.44007e-06	6.04649	9.4632e-09
ENSMUSG00000084333	Gm11599	213	655	217	543	125	0	-1.75072	3.2224e-06	4.19291	1.2769e-08
ENSMUSG00000076613	Ighg2b	557	0	20	4	319	0	7.10959	5.05594e-06	3.21605	2.0887e-08
ENSMUSG00000087366	Junos	1173	474	1744	721	1925	0	1.38037	5.05594e-06	5.9399	2.04961e-08
ENSMUSG00000054364	Rhob	1237	474	1985	763	1813	0	1.38731	5.17583e-06	5.99445	2.18187e-08
ENSMUSG00000020423	Btg2	2172	1038	2876	1277	2741	0	1.11083	5.52981e-06	6.68505	2.37771e-08
ENSMUSG00000031981	Capn9	749	312	1030	224	682	0	1.5525	5.5737e-06	4.93429	2.44357e-08
ENSMUSG00000076609	Igkc	553	0	33	7	341	0	6.38931	5.90339e-06	3.26804	2.63789e-08
ENSMUSG00000030263	Lrmp	398	46	234	39	213	0	2.67397	5.97958e-06	3.25915	2.72234e-08
ENSMUSG00000107951	Gm6210	140	785	180	371	89	0	-2.14837	6.40187e-06	4.03735	2.96857e-08
ENSMUSG00000025492	Ifitm3	2790	7697	3595	5171	2755	0	-1.14045	8.96513e-06	7.83172	4.23275e-08
ENSMUSG00000052837	Junb	3696	2036	5469	2299	4652	0	1.0309	1.5421e-05	7.52979	7.51746e-08
ENSMUSG00000090266	Mettl23	833	1887	1030	1575	854	0	-0.993212	1.5421e-05	5.99761	7.54086e-08
ENSMUSG00000112068	AC117232.3	153	675	178	441	65	0	-2.13881	1.55084e-05	3.98545	7.71434e-08
ENSMUSG00000091957	Rps2-ps10	1739	3048	1677	3061	1359	0	-0.994279	1.72673e-05	6.81315	8.73484e-08
ENSMUSG00000021250	Fos	10492	4643	11657	5331	12263	0	1.1476	1.88967e-05	8.82003	9.71839e-08
ENSMUSG00000055148	Klf2	215	85	486	81	539	0	2.25262	1.9717e-05	3.84095	1.03065e-07
ENSMUSG00000034765	Dusp5	573	292	803	207	748	0	1.44244	2.19912e-05	4.74291	1.16807e-07
ENSMUSG00000060419	Rps16-ps2	3029	6303	2719	4926	1691	0	-1.23493	2.30413e-05	7.59575	1.24327e-07
ENSMUSG00000051439	Cd14	652	240	860	354	910	0	1.38976	2.43193e-05	4.94224	1.33273e-07
ENSMUSG00000022885	St6gal1	263	78	335	56	307	0	2.10824	2.89867e-05	3.41328	1.63739e-07
ENSMUSG00000053560	Ier2	3897	2250	5193	2309	4449	0	0.928521	2.89867e-05	7.52724	1.62159e-07
ENSMUSG00000084235	Gm15421	310	707	306	658	203	0	-1.37632	3.23943e-05	4.50469	1.8845e-07
ENSMUSG00000081434	Gm14165	1582	3800	1473	3065	688	0	-1.51529	3.23943e-05	6.78314	1.85874e-07
ENSMUSG00000073079	Srp54a	201	26	185	25	187	0	2.84467	3.38585e-05	2.68728	1.99822e-07
ENSMUSG00000037995	Igsf9	888	214	707	326	643	0	1.41862	3.40862e-05	4.82786	2.0404e-07
ENSMUSG00000079114	Gm7849	1237	0	488	0	0	0	12.161	3.52302e-05	4.14652	2.13858e-07
ENSMUSG00000022650	Retnlb	8073	21455	7626	14503	5407	0	-1.41232	3.63208e-05	9.20984	2.23541e-07
ENSMUSG00000067608	Pcna-ps2	184	610	197	413	157	0	-1.57146	4.27053e-05	4.02624	2.66436e-07
ENSMUSG00000049124	Gm8186	588	1245	601	1078	413	0	-1.17703	4.305e-05	5.34651	2.72215e-07
ENSMUSG00000030921	Trim30a	314	1842	165	557	355	0	-2.1748	4.98361e-05	5.08516	3.19327e-07
ENSMUSG00000035775	Krt20	7731	3067	5661	2785	5567	0	1.05791	5.29632e-05	7.98581	3.4383e-07
ENSMUSG00000096295	Defa2	1226	0	296	0	0	0	11.9848	6.30716e-05	3.97109	4.1477e-07
ENSMUSG00000060208	Defa17	7452	18926	6804	12481	4880	0	-1.35845	6.69912e-05	9.03461	4.46194e-07
ENSMUSG00000101859	Gm29233	349	163	601	154	585	0	1.62998	6.73693e-05	4.24021	4.54392e-07
ENSMUSG00000041977	Arhgef11	2468	941	1906	1043	1976	0	1.04222	7.38973e-05	6.41204	5.04652e-07
ENSMUSG00000006800	Sulf2	833	1375	495	1638	774	0	-1.15331	7.76316e-05	5.72627	5.43244e-07
ENSMUSG00000063623	C230062I16Rik	827	1660	648	1417	371	0	-1.37509	7.76316e-05	5.67579	5.40484e-07
ENSMUSG00000059775	Rps26-ps1	864	1972	919	1711	411	0	-1.38788	8.64779e-05	5.92984	6.12439e-07
ENSMUSG00000095597	Gm6472	1485	3015	1697	2600	1152	0	-1.01577	8.67612e-05	6.68446	6.24293e-07
ENSMUSG00000018844	Fndc8	98	396	62	242	61	0	-2.16964	8.67612e-05	3.17735	6.29075e-07
ENSMUSG00000079180	Mptx2	1315	2698	451	2788	982	0	-1.62916	8.91924e-05	6.41842	6.54223e-07
ENSMUSG00000030532	Hddc3	303	104	424	130	417	0	1.64847	8.99036e-05	3.81727	6.67019e-07
ENSMUSG00000038352	Arl5c	140	603	220	399	129	0	-1.68244	9.08539e-05	3.96059	6.8173e-07
ENSMUSG00000108366	Gm5586	767	1608	774	1249	499	0	-1.12807	9.10615e-05	5.66557	6.90965e-07
ENSMUSG00000057605	Gm6807	539	992	515	1113	303	0	-1.26984	9.25152e-05	5.16501	7.09795e-07
ENSMUSG00000081926	Gm15536	1116	2549	1131	1812	666	0	-1.22538	0.00010489	6.23724	8.13581e-07
ENSMUSG00000037211	Spry1	429	201	700	242	796	0	1.47719	0.000113809	4.59336	8.9236e-07
ENSMUSG00000064342	mt-Ti	2733	4779	2561	4265	1797	0	-0.990792	0.000119273	7.38189	9.57011e-07
ENSMUSG00000080848	Gm9385	1323	2976	1421	2435	716	0	-1.28683	0.000119273	6.52261	9.85476e-07
ENSMUSG00000081344	Gm14303	2768	6458	2931	5052	1317	0	-1.35618	0.000119273	7.5854	9.53068e-07
ENSMUSG00000083669	Gm10169	599	1265	436	1053	255	0	-1.483	0.000119273	5.22973	9.67641e-07
ENSMUSG00000076137	Gm26384	299	973	377	602	199	0	-1.49465	0.000119273	4.67345	9.77271e-07
ENSMUSG00000026726	Cubn	237	13	257	67	503	0	3.00951	0.000122056	3.45967	1.01876e-06
ENSMUSG00000075015	Gm10801	508	104	1126	4	1124	0	4.00174	0.000147509	4.85852	1.24364e-06
ENSMUSG00000036322	H2-Ea-ps	76	26	670	53	824	0	3.6657	0.000150881	4.06023	1.29176e-06
ENSMUSG00000067870	Rpl31-ps8	2311	5583	2564	3733	1377	0	-1.22027	0.000150881	7.33421	1.29752e-06
ENSMUSG00000080058	Gm11175	4661	1991	5454	3142	5671	0	0.985431	0.00015754	7.73487	1.36807e-06
ENSMUSG00000095526	Gm10243	122	435	173	403	69	0	-1.84446	0.000163205	3.65067	1.43102e-06
ENSMUSG00000045690	Wdr89	2589	5661	2844	4373	1519	0	-1.17226	0.000163329	7.45836	1.44587e-06
ENSMUSG00000113948	AC147029.1	749	1991	939	1351	471	0	-1.27603	0.000177325	5.83483	1.58473e-06
ENSMUSG00000069833	Ahnak	4919	1907	3477	2355	4638	0	0.978136	0.000181842	7.46454	1.64043e-06
ENSMUSG00000107092	Gm7993	389	785	372	725	363	0	-1.06605	0.000183126	4.77112	1.68289e-06
ENSMUSG00000081400	Gm13680	608	1647	626	1015	329	0	-1.4131	0.000183126	5.45756	1.6743e-06
ENSMUSG00000086970	Bcas1os1	1109	584	1360	385	992	0	1.19011	0.000190547	5.49971	1.76715e-06
ENSMUSG00000091845	Gm4604	451	1142	478	788	287	0	-1.31037	0.000194218	5.03108	1.81757e-06
ENSMUSG00000112099	AC129329.1	897	2348	958	1494	453	0	-1.38001	0.000200463	5.99766	1.89292e-06
ENSMUSG00000095588	Gm12350	124	383	148	361	91	0	-1.67553	0.000206215	3.53168	1.96462e-06
ENSMUSG00000020183	Cpm	266	104	838	158	573	0	2.03415	0.000214579	4.29995	2.09471e-06
ENSMUSG00000001156	Mxd1	1379	578	1069	676	1359	0	0.965888	0.000214579	5.69344	2.09857e-06
ENSMUSG00000082419	Gm11425	224	681	281	553	117	0	-1.63094	0.000214579	4.27359	2.07694e-06
ENSMUSG00000030208	Emp1	365	65	190	81	409	0	2.08745	0.000231485	3.51118	2.28343e-06
ENSMUSG00000094362	Defa33	497	0	156	0	0	0	10.7622	0.000231582	2.76118	2.30391e-06
ENSMUSG00000066407	Gm10263	1142	2652	855	2008	375	0	-1.6127	0.000234912	6.19281	2.35684e-06
ENSMUSG00000096351	Samd11	701	1226	668	1169	617	0	-0.909842	0.00024189	5.50159	2.44725e-06
ENSMUSG00000036492	Rnf39	332	176	707	133	509	0	1.67489	0.000242365	4.24324	2.49292e-06
ENSMUSG00000049892	Rasd1	1100	623	1177	560	1234	0	0.927435	0.000242365	5.58437	2.48108e-06
ENSMUSG00000081094	Rpl19-ps11	866	1848	936	1470	493	0	-1.17399	0.00027238	5.86222	2.84757e-06
ENSMUSG00000078503	Zfp990	179	571	254	616	305	0	-1.32717	0.00027238	4.32015	2.82711e-06
ENSMUSG00000040605	Bace2	778	377	877	277	680	0	1.1916	0.000281212	4.93397	2.98733e-06
ENSMUSG00000074034	Gm5921	553	1427	461	997	193	0	-1.6465	0.000281212	5.24141	2.98645e-06
ENSMUSG00000037573	Tob1	1975	973	1850	1004	1825	0	0.876122	0.000310884	6.28435	3.32874e-06
ENSMUSG00000113061	AL607105.1	1688	3644	1786	2634	1088	0	-1.10421	0.000314615	6.81071	3.39522e-06
ENSMUSG00000081855	Rpl17-ps5	316	629	350	788	171	0	-1.39553	0.000314695	4.54756	3.42261e-06
ENSMUSG00000035493	Tgfbi	952	201	431	263	730	0	1.55608	0.000316053	4.72234	3.46403e-06
ENSMUSG00000057036	Gm7536	2218	4747	2325	3565	1264	0	-1.16017	0.000318991	7.19209	3.52313e-06
ENSMUSG00000076135	Gm24276	179	753	220	385	83	0	-1.88732	0.000323561	4.08437	3.60088e-06
ENSMUSG00000083621	Gm14586	2587	5395	2684	4335	1323	0	-1.20288	0.000327279	7.40132	3.66985e-06
ENSMUSG00000001627	Ifrd1	2346	1407	3344	1620	3824	0	1.0108	0.000357357	6.99666	4.04414e-06
ENSMUSG00000080904	Gm11966	637	1362	582	1078	307	0	-1.31754	0.000357357	5.3641	4.09077e-06
ENSMUSG00000074412	Gm10689	166	668	254	466	83	0	-1.8189	0.000357357	4.09563	4.09751e-06
ENSMUSG00000023031	Cela1	60	240	57	238	57	0	-2.09502	0.000357509	2.77857	4.1294e-06
ENSMUSG00000055978	Fut2	619	1654	707	1183	888	0	-1.00352	0.000389318	5.70843	4.52963e-06
ENSMUSG00000069972	Rps13-ps2	1432	2964	1633	2404	940	0	-1.06527	0.000415423	6.59958	4.86838e-06
ENSMUSG00000072940	Gm10443	957	2263	993	1718	403	0	-1.40057	0.000416464	6.03911	4.91569e-06
ENSMUSG00000006445	Epha2	919	441	921	508	1431	0	1.1459	0.000424605	5.42855	5.04757e-06
ENSMUSG00000040435	Ppp1r15a	1772	1057	3041	1218	2480	0	1.03827	0.000436238	6.60573	5.25915e-06
ENSMUSG00000114003	AC124744.2	535	1297	527	948	233	0	-1.43566	0.000436238	5.20204	5.25942e-06
ENSMUSG00000025189	Cnnm1	228	72	269	70	307	0	1.85769	0.000473909	3.28027	5.75356e-06
ENSMUSG00000109739	Gm17949	279	792	274	469	165	0	-1.45739	0.000475718	4.36742	5.81562e-06
ENSMUSG00000078154	Gm12184	559	1401	478	927	217	0	-1.53425	0.000491336	5.22122	6.04798e-06
ENSMUSG00000037106	Fer1l6	1675	876	1613	378	1623	0	1.3194	0.000492285	5.97691	6.10977e-06
ENSMUSG00000060019	Gm10073	2657	6115	2202	3362	1489	0	-1.22289	0.000492285	7.36038	6.14267e-06
ENSMUSG00000084416	Rpl10a-ps1	2958	7100	3659	4940	1825	0	-1.15757	0.00050066	7.72845	6.28938e-06
ENSMUSG00000081051	Gm15427	2256	4785	2497	3663	1327	0	-1.11759	0.000513989	7.23249	6.50015e-06
ENSMUSG00000030364	Clec2h	1896	636	916	518	1507	0	1.2668	0.000518015	5.80816	6.63842e-06
ENSMUSG00000066315	Gm12918	815	1855	894	1281	489	0	-1.15697	0.000518015	5.78962	6.62524e-06
ENSMUSG00000041119	Pde9a	1648	714	1567	973	1573	0	0.869506	0.000527832	6.04741	6.80873e-06
ENSMUSG00000078193	Gm2000	2002	4435	2214	3145	1220	0	-1.12376	0.000531569	7.07466	6.90174e-06
ENSMUSG00000026131	Dst	1957	1258	2290	1095	3063	0	0.991566	0.000546678	6.62295	7.144e-06
ENSMUSG00000093686	Gm4705	144	513	173	347	65	0	-1.81474	0.000564296	3.70048	7.42182e-06
ENSMUSG00000028270	Gbp2	283	78	328	133	435	0	1.67297	0.000565465	3.6858	7.53254e-06
ENSMUSG00000062456	Rpl9-ps6	2015	4267	2052	3243	1028	0	-1.20188	0.000565465	7.02905	7.49076e-06
ENSMUSG00000076236	Mir682	2538	5226	2798	3992	1541	0	-1.06578	0.000575587	7.37968	7.7159e-06
ENSMUSG00000024205	Rpl36-ps2	857	1738	939	1431	495	0	-1.10991	0.000582386	5.82149	7.85615e-06
ENSMUSG00000063646	Jakmip1	2344	1070	2192	1228	1990	0	0.868645	0.000585538	6.49425	8.04677e-06
ENSMUSG00000109509	Rps12-ps4	906	2127	1084	1687	437	0	-1.29501	0.000585538	6.01589	8.0218e-06
ENSMUSG00000093798	Gm8355	356	1544	488	658	181	0	-1.75488	0.000585538	5.07491	7.97991e-06
ENSMUSG00000063953	Amd2	290	895	360	560	157	0	-1.49647	0.000587477	4.55876	8.12294e-06
ENSMUSG00000067212	H2-T23	926	720	2236	557	2128	0	1.40022	0.000610992	6.06011	8.55111e-06
ENSMUSG00000027636	Sla2	875	1369	732	1347	523	0	-0.987977	0.000610992	5.64817	8.50163e-06
ENSMUSG00000026149	Tm4sf20	1136	1816	988	1687	1030	0	-0.790936	0.000629701	6.10352	8.86604e-06
ENSMUSG00000081214	Rpl35a-ps2	871	2088	1015	1435	487	0	-1.21483	0.000679605	5.93434	9.62598e-06
ENSMUSG00000066724	Gm10175	838	1557	872	1487	433	0	-1.14556	0.000690304	5.74706	9.83571e-06
ENSMUSG00000028967	Errfi1	966	552	1109	574	1220	0	0.908182	0.000715029	5.49723	1.03086e-05
ENSMUSG00000099471	Gm8451	1036	2218	1104	1648	561	0	-1.16024	0.000715029	6.08884	1.02497e-05
ENSMUSG00000058443	Rpl10-ps3	1836	4092	2052	3194	906	0	-1.24648	0.000770365	6.96761	1.11713e-05
ENSMUSG00000044359	P2ry4	670	338	619	172	748	0	1.3497	0.000771415	4.70448	1.13166e-05
ENSMUSG00000068396	Rpl34-ps1	1162	2108	1077	1830	587	0	-1.11819	0.000771415	6.1304	1.13014e-05
ENSMUSG00000107176	Gm9794	2596	5550	2916	4209	1427	0	-1.13521	0.00077469	7.43345	1.143e-05
ENSMUSG00000019302	Atp6v0a1	1058	571	1059	490	1018	0	0.921256	0.000791375	5.42377	1.17428e-05
ENSMUSG00000097445	Gm26631	1321	2075	1040	2001	720	0	-1.04064	0.000791523	6.21079	1.18118e-05
ENSMUSG00000042808	Gpx2	6567	9791	5780	11159	5321	0	-0.882356	0.000803572	8.63766	1.20593e-05
ENSMUSG00000078684	5830417I10Rik	926	344	707	273	591	0	1.20993	0.000811801	4.86349	1.22513e-05
ENSMUSG00000036305	Rpl39-ps	957	2276	1175	1673	523	0	-1.21708	0.000838362	6.09705	1.27228e-05
ENSMUSG00000074800	Gm4149	2920	5927	3300	4625	1739	0	-1.04987	0.000869453	7.58095	1.32679e-05
ENSMUSG00000024401	Tnf	372	169	1145	284	840	0	1.73726	0.000870374	4.83385	1.33554e-05
ENSMUSG00000083022	Rps15a-ps6	910	1913	958	1526	437	0	-1.21885	0.000918139	5.89606	1.41657e-05
ENSMUSG00000033917	Gde1	330	124	348	126	347	0	1.39471	0.000921796	3.70976	1.42998e-05
ENSMUSG00000060586	H2-Eb1	1131	714	4531	994	3794	0	1.82362	0.000941112	6.81832	1.46811e-05
ENSMUSG00000083992	Gm11478	2101	4461	2271	3226	1168	0	-1.11603	0.000941112	7.09777	1.47582e-05
ENSMUSG00000039395	Mreg	944	435	1254	592	976	0	0.989735	0.000966229	5.42187	1.52797e-05
ENSMUSG00000042962	Gm5436	285	798	207	434	113	0	-1.66848	0.000966229	4.26408	1.5315e-05
ENSMUSG00000020644	Id2	524	273	601	224	551	0	1.11011	0.000971358	4.4758	1.54782e-05
ENSMUSG00000039062	Anpep	4561	2017	3081	2204	4347	0	0.870121	0.000984538	7.37235	1.58542e-05
ENSMUSG00000059159	Gm8129	1047	2263	1153	1694	553	0	-1.16645	0.000984538	6.11978	1.58534e-05
ENSMUSG00000102070	Gm28661	250	792	380	616	129	0	-1.53647	0.00108961	4.4951	1.7638e-05
ENSMUSG00000102135	Gm37108	131	629	190	280	73	0	-1.85708	0.00109016	3.77226	1.7739e-05
ENSMUSG00000075602	Ly6a	566	2166	338	578	293	0	-1.84635	0.00110228	5.36885	1.80291e-05
ENSMUSG00000058603	Rpl28-ps1	2790	5369	2899	4142	1637	0	-1.01898	0.00110764	7.44439	1.821e-05
ENSMUSG00000038178	Slc43a2	2289	1271	2283	1144	2064	0	0.81732	0.00111454	6.53162	1.84175e-05
ENSMUSG00000106734	Gm20559	321	610	301	599	311	0	-1.01314	0.00111731	4.47306	1.85575e-05
ENSMUSG00000042165	Gm9774	398	928	345	641	167	0	-1.42723	0.00112003	4.69034	1.86971e-05
ENSMUSG00000029380	Cxcl1	148	20	362	60	207	0	2.5255	0.0011233	3.02853	1.88463e-05
ENSMUSG00000106258	Rpl7a-ps7	785	1913	870	1487	291	0	-1.44707	0.0012259	5.79486	2.06711e-05
ENSMUSG00000024521	Pmaip1	564	201	646	340	668	0	1.16047	0.00123237	4.62722	2.0988e-05
ENSMUSG00000069516	Lyz2	659	1083	424	959	441	0	-1.05924	0.00123237	5.20873	2.09404e-05
ENSMUSG00000105388	Rpl36a-ps2	654	1181	638	1158	331	0	-1.16546	0.00123793	5.35937	2.11871e-05
ENSMUSG00000071076	Jund	6116	3158	7390	4362	7560	0	0.84882	0.00124289	8.18634	2.13767e-05
ENSMUSG00000078949	R3hdml	173	39	308	42	141	0	2.2945	0.001282	2.85413	2.21575e-05
ENSMUSG00000113625	AC121872.2	603	1466	739	1172	283	0	-1.34189	0.00129248	5.46721	2.24476e-05
ENSMUSG00000021208	Ifi27l2b	2739	6705	3034	3645	2310	0	-1.00484	0.0013312	7.57683	2.32323e-05
ENSMUSG00000055435	Maf	736	117	323	210	529	0	1.65288	0.00133704	4.29534	2.3447e-05
ENSMUSG00000050157	Gm867	1107	1991	835	1631	441	0	-1.24194	0.00142449	5.9614	2.51006e-05
ENSMUSG00000024713	Pcsk5	2817	1005	1421	823	2130	0	1.16342	0.00145794	6.39043	2.60587e-05
ENSMUSG00000058905	Gm10051	1191	2581	1291	1868	643	0	-1.15303	0.00145794	6.29448	2.5949e-05
ENSMUSG00000095687	Rnaset2a	827	1550	641	1162	389	0	-1.18609	0.00145794	5.56773	2.59086e-05
ENSMUSG00000104280	Rps2-ps11	277	565	308	637	141	0	-1.36467	0.00150596	4.32377	2.70441e-05
ENSMUSG00000051747	Ttn	199	111	355	91	692	0	1.97576	0.00153048	3.88532	2.76134e-05
ENSMUSG00000030592	Ryr1	73	13	87	11	215	0	3.30769	0.00155525	2.05224	2.81914e-05
ENSMUSG00000025403	Shmt2	1993	2607	1599	3191	1595	0	-0.795571	0.00161296	6.82386	2.93735e-05
ENSMUSG00000032515	Csrnp1	402	143	621	266	607	0	1.35825	0.00165807	4.37875	3.03347e-05
ENSMUSG00000027790	Sis	6509	675	1291	742	1998	0	2.16564	0.00166338	6.84481	3.06854e-05
ENSMUSG00000089838	Gm2962	122	500	195	340	59	0	-1.80617	0.00166338	3.66927	3.07125e-05
ENSMUSG00000038418	Egr1	10401	6030	18812	6776	15424	0	1.15832	0.00171142	9.18906	3.17437e-05
ENSMUSG00000015405	Ace2	418	104	286	161	439	0	1.4756	0.0017197	3.85242	3.20666e-05
ENSMUSG00000044156	Hepacam2	2039	1336	2362	885	2220	0	0.929371	0.0017197	6.49702	3.21873e-05
ENSMUSG00000001901	Kcnh6	210	104	417	105	367	0	1.60355	0.00176366	3.62175	3.33075e-05
ENSMUSG00000087408	Cers1	296	636	232	466	153	0	-1.33448	0.00176366	4.21572	3.31691e-05
ENSMUSG00000058435	Btnl4	1262	681	1195	697	1178	0	0.760322	0.00178525	5.68074	3.38657e-05
ENSMUSG00000096474	Gm5561	27	0	468	14	187	0	4.94796	0.00180384	2.82558	3.43704e-05
ENSMUSG00000103041	Gm37305	842	493	1325	623	1270	0	0.982046	0.00181831	5.53664	3.48997e-05
ENSMUSG00000064373	Selenop	833	435	944	518	986	0	0.896704	0.00181831	5.24707	3.51061e-05
ENSMUSG00000112825	AC152949.2	190	1654	97	1736	768	0	-2.32507	0.00181831	5.53223	3.5032e-05
ENSMUSG00000026380	Tfcp2l1	1381	980	1677	595	1779	0	0.970566	0.0018375	6.03352	3.56315e-05
ENSMUSG00000023914	Mep1a	663	143	286	196	613	0	1.57274	0.00184422	4.28483	3.59173e-05
ENSMUSG00000100153	Gm5601	294	552	247	588	125	0	-1.41069	0.00192508	4.23173	3.76543e-05
ENSMUSG00000071669	Snx29	427	201	434	203	585	0	1.1986	0.00193138	4.24383	3.79405e-05
ENSMUSG00000038264	Sema7a	467	20	188	123	1236	0	3.10186	0.00198932	4.37157	3.9414e-05
ENSMUSG00000024942	Capn1	2682	1407	3128	1774	2649	0	0.773148	0.00198932	6.8923	3.93908e-05
ENSMUSG00000036390	Gadd45a	513	273	591	263	587	0	1.01577	0.0019963	4.51105	3.97979e-05
ENSMUSG00000045106	Ccdc73	323	837	340	494	203	0	-1.26576	0.0019963	4.51557	4.00005e-05
ENSMUSG00000060438	Rps10-ps1	1248	2827	1367	2106	549	0	-1.28352	0.0019963	6.39181	4.00573e-05
ENSMUSG00000039001	Rps21	4062	6653	4391	6181	2959	0	-0.810086	0.00202544	7.96654	4.08127e-05
ENSMUSG00000091460	Gm7808	736	1323	791	1151	515	0	-0.918158	0.00203214	5.54584	4.11191e-05
ENSMUSG00000071356	Reg3b	13453	30979	3605	29828	11047	0	-1.74567	0.00203422	9.85145	4.13326e-05
ENSMUSG00000080921	Rpl38-ps2	1056	1764	1109	1676	611	0	-0.949015	0.00207704	6.00588	4.23778e-05
ENSMUSG00000037095	Lrg1	16	98	3	242	33	0	-3.32549	0.00210497	2.05533	4.31252e-05
ENSMUSG00000090553	Snrpe	698	1129	702	1158	678	0	-0.7776	0.00212202	5.4943	4.37687e-05
ENSMUSG00000043770	Gm12481	1268	2224	1202	1903	660	0	-1.03887	0.00212202	6.23105	4.38324e-05
ENSMUSG00000041577	Prelp	913	629	1522	658	1379	0	0.923747	0.00212842	5.70099	4.41439e-05
ENSMUSG00000079017	Ifi27l2a	769	3067	279	1144	77	0	-2.54235	0.00215053	5.81021	4.47838e-05
ENSMUSG00000024486	Hbegf	1712	629	1576	1120	2278	0	1.0374	0.00215438	6.22067	4.50457e-05
ENSMUSG00000083424	Rpl35a-ps4	283	629	303	546	143	0	-1.32909	0.00225217	4.30768	4.72803e-05
ENSMUSG00000060730	Gm10086	524	1129	532	885	225	0	-1.29403	0.00227428	5.09692	4.7936e-05
ENSMUSG00000005089	Slc1a2	204	694	303	417	217	0	-1.2666	0.00243079	4.25544	5.14399e-05
ENSMUSG00000109523	Gdf1	288	629	212	448	129	0	-1.41544	0.00245306	4.15354	5.2118e-05
ENSMUSG00000050299	Gm9843	2589	5097	2778	3628	1543	0	-0.980246	0.00245747	7.33767	5.24188e-05
ENSMUSG00000051118	Olfr77	745	1362	828	1151	553	0	-0.883328	0.00246838	5.58423	5.28597e-05
ENSMUSG00000031551	Ido1	104	20	82	4	211	0	3.38037	0.00249403	2.13014	5.36192e-05
ENSMUSG00000043091	Tuba1c	1436	2192	1170	1998	1174	0	-0.787605	0.00267778	6.36337	5.80213e-05
ENSMUSG00000081406	Rps6-ps4	508	1031	550	871	267	0	-1.16268	0.00267778	5.06479	5.79082e-05
ENSMUSG00000009145	Dqx1	893	448	904	473	792	0	0.852044	0.00267974	5.16681	5.85156e-05
ENSMUSG00000110275	Gm5905	1388	2983	1736	2362	790	0	-1.09314	0.00267974	6.58214	5.83297e-05
ENSMUSG00000001604	Tcea3	2108	1187	2318	1190	1901	0	0.772108	0.00273415	6.47471	5.99341e-05
ENSMUSG00000070493	Chchd2	2196	3307	2064	3117	1847	0	-0.71271	0.00273581	7.01415	6.02011e-05
ENSMUSG00000091479	Gm17035	709	351	919	305	555	0	1.09125	0.00277875	4.85949	6.14096e-05
ENSMUSG00000013523	Bcas1	3243	1920	3827	1127	2592	0	1.01733	0.00277875	7.01993	6.16145e-05
ENSMUSG00000086999	Bcas1os2	416	182	468	105	323	0	1.42486	0.00280478	3.93793	6.29548e-05
ENSMUSG00000045377	Tmem88	632	1077	596	980	381	0	-0.993697	0.00280478	5.24664	6.2938e-05
ENSMUSG00000043633	Fam221b	1297	2263	1246	1931	696	0	-1.01294	0.00280478	6.26529	6.29901e-05
ENSMUSG00000078126	Rpl23a-ps3	312	843	358	553	135	0	-1.43875	0.00280478	4.51893	6.31376e-05
ENSMUSG00000057880	Abat	1189	448	857	567	968	0	0.936046	0.00288095	5.36596	6.50952e-05
ENSMUSG00000020062	Slc5a8	369	72	394	193	465	0	1.582	0.00295896	3.9323	6.71073e-05
ENSMUSG00000028836	Slc30a2	573	980	486	816	465	0	-0.877341	0.00306323	5.10361	6.98687e-05
ENSMUSG00000071303	Rps8-ps1	98	390	111	203	65	0	-1.7607	0.00306323	3.18766	6.99886e-05
ENSMUSG00000038545	Cul7	224	117	419	112	355	0	1.47747	0.00308282	3.65116	7.06962e-05
ENSMUSG00000070283	Ndufaf3	908	1407	793	1312	503	0	-0.941174	0.00312093	5.67078	7.20963e-05
ENSMUSG00000104699	Rps4x-ps	455	772	404	770	225	0	-1.14554	0.00312093	4.7677	7.1952e-05
ENSMUSG00000040128	Pnrc1	1847	772	2276	1284	1909	0	0.917957	0.00312233	6.36535	7.24188e-05
ENSMUSG00000055093	Gm8430	1379	2529	1475	2414	643	0	-1.13862	0.00312233	6.44836	7.26552e-05
ENSMUSG00000035621	Midn	3707	2114	3573	2201	3482	0	0.679632	0.00312425	7.26776	7.31157e-05
ENSMUSG00000070713	Gm10282	210	402	217	462	139	0	-1.24703	0.00312425	3.894	7.32267e-05
ENSMUSG00000072476	Gm9008	95	370	79	364	195	0	-1.63225	0.00315043	3.52569	7.4106e-05
ENSMUSG00000037390	Muc3	2931	5350	892	4789	2280	0	-1.36576	0.00316205	7.39717	7.46458e-05
ENSMUSG00000063875	Rps6-ps1	190	714	193	294	71	0	-1.79911	0.00321603	3.93855	7.61914e-05
ENSMUSG00000060143	Gm10076	2421	4072	2347	3236	1539	0	-0.854099	0.003298	7.13651	7.84112e-05
ENSMUSG00000087412	Gm15501	1447	3009	1618	2491	635	0	-1.21351	0.00331416	6.5743	7.9075e-05
ENSMUSG00000037887	Dusp8	544	286	670	333	656	0	0.955056	0.00336711	4.67018	8.06221e-05
ENSMUSG00000067344	Rps25-ps1	201	454	202	382	109	0	-1.34758	0.0033813	3.81275	8.1247e-05
ENSMUSG00000092511	Gm20547	2328	3605	1601	2865	1391	0	-0.921035	0.00344673	6.93097	8.31098e-05
ENSMUSG00000074447	Defa21	7660	39	867	32	5	0	6.2852	0.00352143	6.46677	8.55047e-05
ENSMUSG00000026399	Cd55	789	292	860	445	651	0	1.00695	0.00352143	4.95617	8.54298e-05
ENSMUSG00000023034	Nr4a1	1569	850	2748	1274	2280	0	0.995903	0.00362892	6.47149	8.85738e-05
ENSMUSG00000017144	Rnd3	968	616	1574	788	1575	0	0.911182	0.00362892	5.81437	8.87267e-05
ENSMUSG00000039405	Prss23	994	390	744	427	722	0	0.954287	0.00368268	5.06921	9.03515e-05
ENSMUSG00000075010	AW112010	1032	571	1010	585	1078	0	0.79283	0.00369524	5.45123	9.1448e-05
ENSMUSG00000070343	Gm10288	1365	3028	1446	2124	587	0	-1.24371	0.00369524	6.47051	9.15945e-05
ENSMUSG00000061848	Gm5805	687	1751	843	1249	261	0	-1.38839	0.00369524	5.63679	9.14207e-05
ENSMUSG00000022881	Rfc4	637	1096	559	952	627	0	-0.808545	0.00370943	5.32328	9.22588e-05
ENSMUSG00000047369	Dnah14	440	986	439	627	389	0	-0.992369	0.00372326	4.90195	9.32305e-05
ENSMUSG00000104623	Gm6394	601	1310	692	973	321	0	-1.14376	0.00372326	5.33686	9.29279e-05
ENSMUSG00000016024	Lbp	221	117	311	109	529	0	1.58546	0.00379673	3.71972	9.53905e-05
ENSMUSG00000039782	Cpeb2	747	370	653	364	744	0	0.907139	0.0038621	4.88174	9.73583e-05
ENSMUSG00000090860	Gm17134	959	1382	988	1491	812	0	-0.696975	0.00392647	5.86027	9.93122e-05
ENSMUSG00000094687	Defa25	7	279	55	280	81	0	-2.61363	0.00393415	2.88464	9.98381e-05
ENSMUSG00000090231	Cfb	2218	3450	1517	2687	1286	0	-0.928388	0.00402561	6.85182	0.000102499
ENSMUSG00000050747	Trim15	305	143	353	130	357	0	1.25154	0.00406616	3.72473	0.000103874
ENSMUSG00000048758	Rpl29	802	785	4484	770	4003	0	1.92731	0.0040789	6.77546	0.000104543
ENSMUSG00000097142	Gm26778	1215	830	1298	665	1421	0	0.752319	0.00413831	5.79547	0.000106764
ENSMUSG00000056880	Gadl1	144	383	153	301	93	0	-1.45215	0.00413831	3.48841	0.000106653
ENSMUSG00000033020	Polr2f	941	1505	980	1389	637	0	-0.818279	0.00413923	5.81587	0.000107136
ENSMUSG00000061728	Btnl7-ps	288	72	205	98	323	0	1.6273	0.00420082	3.3424	0.000109254
ENSMUSG00000064213	Defa24	21329	47111	15868	33948	17229	0	-1.21622	0.00420082	10.4553	0.000109659
ENSMUSG00000067575	Rpl35a-ps3	398	798	407	690	179	0	-1.23665	0.00420082	4.68226	0.000109793
ENSMUSG00000003283	Hck	285	104	227	35	315	0	1.9203	0.00428356	3.31376	0.0001134
ENSMUSG00000022504	Ciita	2501	1732	3339	1777	3270	0	0.734331	0.00428356	7.00869	0.000112606
ENSMUSG00000006057	Atp5g1	2931	5064	3017	4681	1359	0	-1.05485	0.00428356	7.46186	0.000113075
ENSMUSG00000040690	Col16a1	98	286	153	424	169	0	-1.39502	0.00428356	3.55436	0.000112966
ENSMUSG00000029119	Man2b2	679	325	663	354	625	0	0.895911	0.00429496	4.76029	0.000114064
ENSMUSG00000101249	Gm29216	528	1291	680	920	273	0	-1.22308	0.00451003	5.25976	0.000120156
ENSMUSG00000084319	Tpt1-ps3	1127	2153	1416	1781	1008	0	-0.791476	0.00453351	6.27199	0.000121164
ENSMUSG00000025225	Nfkb2	1653	1057	1983	969	1621	0	0.733358	0.00459382	6.21795	0.000123163
ENSMUSG00000029188	Slc34a2	517	156	306	182	453	0	1.28178	0.00465858	4.05081	0.000126077
ENSMUSG00000084106	Gm6136	579	973	569	987	277	0	-1.09762	0.00465858	5.13202	0.000125815
ENSMUSG00000061845	Defa35	402	7132	1399	5597	3272	0	-1.97873	0.00465858	7.53052	0.000125604
ENSMUSG00000062611	Rps3a2	422	876	476	739	207	0	-1.18887	0.00470452	4.81908	0.000127717
ENSMUSG00000046768	Rhoj	73	273	37	560	193	0	-2.08858	0.0047737	3.56504	0.000129998
ENSMUSG00000032532	Cck	226	52	377	109	237	0	1.74687	0.00487484	3.35843	0.000133163
ENSMUSG00000027660	Skil	1507	817	1764	1102	1785	0	0.760188	0.00487738	6.15392	0.000133644
ENSMUSG00000097654	Gm26714	617	292	651	396	846	0	0.98215	0.00501973	4.84023	0.000137967
ENSMUSG00000079620	Muc4	6735	11373	7954	12974	7169	0	-0.79492	0.0050341	8.89427	0.000138787
ENSMUSG00000021367	Edn1	396	26	786	228	822	0	2.35433	0.00509028	4.51783	0.000141194
ENSMUSG00000028785	Hpca	922	1485	811	1253	509	0	-0.92794	0.00509028	5.68795	0.000140887
ENSMUSG00000025432	Avil	418	156	326	81	287	0	1.47537	0.00512473	3.7054	0.000142582
ENSMUSG00000083061	Gm12191	595	1219	628	885	325	0	-1.08577	0.00512624	5.24332	0.000143056
ENSMUSG00000073640	Rpl27-ps3	502	1219	614	1004	175	0	-1.42609	0.00522985	5.18973	0.000146388
ENSMUSG00000038665	Dgki	224	65	202	21	181	0	2.16557	0.00523651	2.83982	0.000147458
ENSMUSG00000079941	Gm11273	1202	2257	914	1452	525	0	-1.13134	0.00523651	6.04265	0.000147233
ENSMUSG00000025498	Irf7	1264	4552	1303	1466	1331	0	-1.28052	0.00529128	6.68938	0.000149446
ENSMUSG00000079225	Gm9531	230	454	217	441	111	0	-1.31927	0.00530455	3.91923	0.000150268
ENSMUSG00000037606	Osbpl5	431	208	589	235	439	0	1.07868	0.00547003	4.28302	0.000155878
ENSMUSG00000004952	Rasa4	2390	1628	2899	1256	2360	0	0.762569	0.00547003	6.74995	0.00015567
ENSMUSG00000068417	Pnp2	104	182	109	406	65	0	-1.7084	0.00557988	3.17468	0.000159479
ENSMUSG00000040061	Plcb2	431	91	301	7	279	0	2.70649	0.0055871	3.51045	0.000160156
ENSMUSG00000058064	Gm10036	294	688	330	476	175	0	-1.18692	0.00567068	4.3517	0.00016303
ENSMUSG00000028998	Tomm7	1531	2315	1650	2362	1236	0	-0.722071	0.00568432	6.55112	0.000163902
ENSMUSG00000041642	Kif21b	1052	383	850	623	1098	0	0.943812	0.0057947	5.35572	0.000168061
ENSMUSG00000074652	Myh7b	164	396	212	375	175	0	-1.12647	0.0057947	3.78088	0.000168055
ENSMUSG00000069515	Lyz1	16336	28438	9434	27502	13900	0	-1.13195	0.00582116	9.94995	0.000170301
ENSMUSG00000099764	Rps10-ps2	385	1018	490	763	141	0	-1.45347	0.00582116	4.86225	0.000170197
ENSMUSG00000114103	CT030249.1	272	681	264	522	75	0	-1.61755	0.00582116	4.24214	0.000169659
ENSMUSG00000095288	Gm7618	54	279	62	133	25	0	-2.19284	0.00583405	2.55062	0.00017117
ENSMUSG00000094989	Rpl9-ps4	27	221	47	102	17	0	-2.47564	0.00584499	2.14141	0.000171984
ENSMUSG00000083863	Gm13341	380	1025	419	616	137	0	-1.45509	0.00618194	4.7467	0.00018242
ENSMUSG00000083087	Gm11249	765	1245	695	1127	399	0	-0.990366	0.00618811	5.45324	0.000183123
ENSMUSG00000078490	Cfap74	29	13	227	11	131	0	3.34391	0.00632484	2.0873	0.000187703
ENSMUSG00000054083	Capn12	714	1356	468	812	401	0	-1.09544	0.00638159	5.28491	0.000189925
ENSMUSG00000057315	Arhgap24	146	78	365	67	269	0	1.77716	0.00638668	3.24494	0.000190615
ENSMUSG00000098557	Kctd12	1478	1012	1515	802	1671	0	0.719053	0.00648595	6.05045	0.000194125
ENSMUSG00000035165	Kcne3	2450	4059	2744	3624	2556	0	-0.629675	0.00651083	7.31315	0.000195418
ENSMUSG00000037646	Vps13b	3718	2477	4292	2673	4499	0	0.640078	0.00665539	7.49451	0.000200318
ENSMUSG00000030017	Reg3g	13508	25948	4526	22916	10653	0	-1.40249	0.00671951	9.65221	0.000202815
ENSMUSG00000022476	Polr3h	1120	1615	1170	1683	882	0	-0.695169	0.00675505	6.06032	0.000204457
ENSMUSG00000005483	Dnajb1	2185	1323	2780	1561	2344	0	0.70208	0.00679555	6.70118	0.000206256
ENSMUSG00000079560	Hoxa3	126	26	215	49	171	0	2.13074	0.00705217	2.59817	0.000215718
ENSMUSG00000018920	Cxcl16	301	156	665	252	656	0	1.35056	0.00705217	4.37082	0.000215643
ENSMUSG00000085337	Gm15964	681	1077	655	987	535	0	-0.781636	0.00705217	5.34623	0.000215828
ENSMUSG00000064371	mt-Tt	568	1155	766	973	501	0	-0.857578	0.00709206	5.35643	0.000217647
ENSMUSG00000098912	1500004A13Rik	751	338	582	277	549	0	0.973665	0.0071962	4.67908	0.000221449
ENSMUSG00000027829	Ccnl1	3689	2581	5115	2984	5353	0	0.70617	0.00720812	7.65191	0.000222424
ENSMUSG00000029811	Aoc1	1909	934	1446	952	1503	0	0.727992	0.00732171	6.10962	0.000227107
ENSMUSG00000005980	Dnase1	590	947	555	851	395	0	-0.863164	0.00732171	5.11059	0.000227164
ENSMUSG00000009246	Trpm5	723	377	675	196	565	0	1.12939	0.00735337	4.70042	0.000228778
ENSMUSG00000079357	Gm11100	411	675	451	725	351	0	-0.845825	0.00735337	4.75622	0.000229386
ENSMUSG00000062933	Gm10123	539	941	481	735	383	0	-0.897764	0.0074248	4.99582	0.00023224
ENSMUSG00000037601	Nme1	2388	3223	1845	3103	1613	0	-0.751211	0.00745915	6.97345	0.000234572
ENSMUSG00000085342	Gm12254	148	402	200	329	89	0	-1.3853	0.00745915	3.60698	0.00023456
ENSMUSG00000057359	Gm17494	93	299	163	315	67	0	-1.56837	0.00752263	3.29053	0.000237203
ENSMUSG00000015837	Sqstm1	2841	1667	3426	2019	2913	0	0.677751	0.00760893	7.03728	0.000240566
ENSMUSG00000052794	1700030K09Rik	310	591	394	644	353	0	-0.864828	0.00761297	4.56718	0.000241821
ENSMUSG00000059461	Gm7331	1056	1829	1077	1484	563	0	-0.938641	0.00761297	5.95833	0.000241977
ENSMUSG00000062458	Gm8623	155	513	156	270	45	0	-1.78202	0.00766528	3.57881	0.000244286
ENSMUSG00000045100	Slc25a26	334	707	426	588	337	0	-0.883034	0.00785632	4.63068	0.000251037
ENSMUSG00000006442	Srm	1363	2082	1207	1774	1070	0	-0.723586	0.00786672	6.27465	0.000252032
ENSMUSG00000014773	Dll1	2273	1641	3866	1484	2602	0	0.83863	0.00793556	6.9185	0.000254907
ENSMUSG00000074446	Defa23	1520	2445	744	1760	633	0	-1.1738	0.00796495	6.20495	0.000256522
ENSMUSG00000032501	Trib1	1854	1206	2180	1330	2480	0	0.720664	0.0079748	6.52997	0.000257512
ENSMUSG00000095813	Defa-ps1	80	383	133	210	107	0	-1.54017	0.00803105	3.25807	0.000260005
ENSMUSG00000071052	Rpl7a-ps5	84	286	99	200	53	0	-1.68538	0.00826961	2.9236	0.000268426
ENSMUSG00000033294	Noc4l	1162	1388	941	1753	880	0	-0.708917	0.00837947	5.98094	0.000272698
ENSMUSG00000020267	Hint1	3826	5272	3423	4905	2847	0	-0.650736	0.00842331	7.70765	0.000274835
ENSMUSG00000027187	Cat	1575	895	1616	1060	1579	0	0.648958	0.00844043	6.10357	0.000276106
ENSMUSG00000056708	Ier5	868	487	1005	599	1014	0	0.771908	0.00846076	5.34396	0.000277581
ENSMUSG00000029752	Asns	1147	1706	1035	1564	1080	0	-0.643592	0.00846076	6.07476	0.000278197
ENSMUSG00000095066	Defa20	1045	7	220	7	0	0	5.85327	0.00858184	3.72323	0.00028348
ENSMUSG00000037679	Inf2	584	1148	774	1127	778	0	-0.733343	0.00858184	5.50806	0.000283626
ENSMUSG00000030319	Cand2	3517	5622	3884	4929	2442	0	-0.74174	0.00858725	7.71675	0.000284528
ENSMUSG00000071041	Impdh2-ps	219	493	249	413	113	0	-1.2823	0.00861691	3.95258	0.000286237
ENSMUSG00000025429	Pstpip2	374	111	301	168	339	0	1.2279	0.00871094	3.73134	0.000290096
ENSMUSG00000032816	Igdcc4	405	253	572	235	543	0	0.99519	0.0087174	4.3615	0.000291045
ENSMUSG00000106926	Rpl7-ps7	674	1193	742	1186	301	0	-1.10939	0.0088057	5.40629	0.000295449
ENSMUSG00000112909	AC131120.2	469	694	463	924	221	0	-1.12289	0.0088057	4.84227	0.000295478
ENSMUSG00000018217	Pmp22	188	33	173	74	251	0	1.88266	0.00886776	2.88934	0.000298308
ENSMUSG00000037235	Mxd4	1054	688	1313	658	1068	0	0.709606	0.00889851	5.61161	0.000300093
ENSMUSG00000001056	Nhp2	2019	2503	1717	3002	1311	0	-0.760349	0.00902301	6.7658	0.000305053
ENSMUSG00000024140	Epas1	1474	292	594	277	461	0	1.52145	0.00921562	4.99134	0.000312341
ENSMUSG00000032727	Mier3	904	649	1416	648	1164	0	0.782069	0.00935677	5.60944	0.000319492
ENSMUSG00000031618	Nr3c2	1069	798	1266	655	1445	0	0.735125	0.00935677	5.74186	0.000318833
ENSMUSG00000027364	Usp50	296	558	264	476	141	0	-1.19974	0.00935677	4.17392	0.000317968
ENSMUSG00000111897	AC151846.1	266	701	269	427	87	0	-1.50255	0.00948393	4.19123	0.000324633
ENSMUSG00000021209	Ppp4r4	241	117	390	154	387	0	1.26816	0.00961198	3.72278	0.000329827
ENSMUSG00000022010	Tsc22d1	1946	1343	2426	1410	2470	0	0.672177	0.009637	6.6146	0.000331498
ENSMUSG00000084817	Gm5526	603	1109	540	805	289	0	-1.05993	0.00971858	5.11786	0.000335124
ENSMUSG00000083626	Gm4459	272	603	234	378	141	0	-1.24329	0.00993274	4.08525	0.000343346
ENSMUSG00000078942	Naip6	6668	4358	6644	4170	7672	0	0.65825	0.0100176	8.23617	0.000347125
ENSMUSG00000019989	Enpp3	124	65	313	25	189	0	2.1377	0.0101296	2.87991	0.000351859
ENSMUSG00000097554	Gm26825	1081	8514	4536	6989	571	0	-1.97867	0.0101906	7.81425	0.000354837
ENSMUSG00000086583	Gm15500	3543	5635	3623	4572	2418	0	-0.732764	0.0102174	7.67425	0.000356631
ENSMUSG00000082609	Gm15464	168	435	190	315	77	0	-1.42867	0.0103083	3.62964	0.000360672
ENSMUSG00000084936	Gm11583	528	779	441	809	467	0	-0.782821	0.0105211	4.96682	0.000369458
ENSMUSG00000082211	Defa27	14	915	195	777	293	0	-2.4058	0.0105211	4.51692	0.000369893
ENSMUSG00000035983	Gm7008	508	286	692	368	724	0	0.917096	0.010537	4.71988	0.000372228
ENSMUSG00000075581	Gm16409	111	448	165	238	49	0	-1.72653	0.010537	3.40638	0.000372061
ENSMUSG00000043483	Gm6863	396	824	505	669	247	0	-1.0224	0.0105395	4.77486	0.000373206
ENSMUSG00000001025	S100a6	621	253	742	357	491	0	0.967178	0.0106949	4.65573	0.000379609
ENSMUSG00000094818	Defa32	862	7	185	0	0	0	6.53517	0.0107651	3.44641	0.00038301
ENSMUSG00000035692	Isg15	113	895	136	161	205	0	-1.87799	0.0109905	3.98919	0.000391955
ENSMUSG00000018822	Sfrp5	166	104	444	53	249	0	1.79507	0.0110966	3.37924	0.000396676
ENSMUSG00000066809	Gm10180	564	1161	619	777	333	0	-0.99885	0.0112392	5.16265	0.000402721
ENSMUSG00000023084	Lrrc71	453	176	355	172	353	0	1.09994	0.0112978	3.95489	0.000405773
ENSMUSG00000104444	Gm33051	416	720	429	634	313	0	-0.866448	0.0113322	4.70146	0.000407962
ENSMUSG00000051379	Flrt3	453	227	616	329	615	0	0.960569	0.0115031	4.51744	0.000415087
ENSMUSG00000037157	Il22ra1	1111	552	1409	844	1162	0	0.762946	0.0115626	5.69613	0.000418205
ENSMUSG00000108555	Gm18310	190	39	227	81	203	0	1.73442	0.0117389	2.93007	0.000425574
ENSMUSG00000062461	Gm5453	243	565	247	420	87	0	-1.4129	0.0117398	4.02575	0.000426595
ENSMUSG00000021097	Clmn	2896	1796	3206	1987	2945	0	0.618659	0.0117959	7.0345	0.00042963
ENSMUSG00000105408	Gm7285	164	500	200	266	133	0	-1.27231	0.011853	3.72121	0.000432706
ENSMUSG00000038903	Ccdc68	356	208	412	140	421	0	1.12611	0.0119344	3.97938	0.000436686
ENSMUSG00000104649	Gm43712	376	817	458	602	215	0	-1.0799	0.0119615	4.67893	0.000438685
ENSMUSG00000020589	Fam49a	182	91	229	42	273	0	1.70972	0.0119857	3.07295	0.000441593
ENSMUSG00000031770	Herpud1	1977	1518	3716	1330	2452	0	0.869404	0.0119857	6.80762	0.000441319
ENSMUSG00000110545	Gm7730	151	402	156	263	91	0	-1.38426	0.0121049	3.47459	0.000447005
ENSMUSG00000090387	Gm17056	195	150	670	172	591	0	1.52929	0.0123657	4.17856	0.000457678
ENSMUSG00000072692	Rpl37rt	2350	4818	2670	3366	1090	0	-1.06577	0.0125011	7.20932	0.000463745
ENSMUSG00000080776	Gm12174	796	1524	884	1211	357	0	-1.06715	0.0125071	5.6275	0.000465022
ENSMUSG00000105814	Mir703	118	428	165	224	89	0	-1.45866	0.0125122	3.42237	0.000466266
ENSMUSG00000030653	Gm45837	1873	1388	2409	871	2008	0	0.829486	0.0126379	6.44893	0.000472904
ENSMUSG00000040204	Pclaf	1542	2082	1283	2176	1373	0	-0.658086	0.0126379	6.44635	0.000473083
ENSMUSG00000031980	Agt	168	72	225	67	255	0	1.57584	0.0126536	3.01881	0.000474736
ENSMUSG00000034445	Cyb561a3	177	72	225	53	207	0	1.63729	0.012729	2.92039	0.00047864
ENSMUSG00000097767	Miat	20	7	259	11	73	0	3.62136	0.0127431	1.93743	0.000481002
ENSMUSG00000097404	Gm10814	389	163	527	259	451	0	1.05876	0.0127431	4.1942	0.000481319
ENSMUSG00000040322	Slc25a24	2450	863	1355	1099	1841	0	0.89308	0.013003	6.28302	0.000492232
ENSMUSG00000101904	Gm29427	325	169	355	161	409	0	1.08043	0.013019	3.86446	0.000493934
ENSMUSG00000091478	Gm10039	1136	130	67	81	922	0	2.69616	0.0131277	4.58292	0.000499163
ENSMUSG00000097906	Gm9625	555	960	417	809	179	0	-1.25702	0.0132938	4.92348	0.000506602
ENSMUSG00000091017	Fam71a	718	610	1251	494	1349	0	0.940119	0.013443	5.49571	0.000513421
ENSMUSG00000100801	Gm15459	793	8086	4253	6755	461	0	-2.08534	0.013482	7.72246	0.000516048
ENSMUSG00000021948	Prkcd	2141	1258	2411	1610	2454	0	0.650809	0.0136336	6.65595	0.000522998
ENSMUSG00000043923	Ccdc84	1279	2166	1357	1718	842	0	-0.801663	0.0136506	6.24941	0.000524803
ENSMUSG00000039055	Eme1	1368	1939	1062	1666	986	0	-0.716809	0.0139206	6.18079	0.000536357
ENSMUSG00000073676	Hspe1	2443	3139	1924	3359	2162	0	-0.630037	0.0139842	7.06903	0.000539986
ENSMUSG00000048905	4930539E08Rik	592	247	978	543	1216	0	1.18352	0.0140396	5.18573	0.000543475
ENSMUSG00000050621	Rps27rt	1407	2763	1727	2033	890	0	-0.897762	0.0140396	6.51074	0.000544491
ENSMUSG00000106895	Gm4754	341	850	490	648	163	0	-1.23658	0.0141185	4.69356	0.000548741
ENSMUSG00000079113	Gm7861	1383	20	545	4	0	0	5.67199	0.0141344	4.32455	0.000550551
ENSMUSG00000071497	Nutf2-ps1	188	480	148	287	51	0	-1.62788	0.0142656	3.59611	0.000556866
ENSMUSG00000021687	Scamp1	1125	766	1303	742	1224	0	0.634583	0.0142923	5.72225	0.000559111
ENSMUSG00000028635	Edn2	305	85	276	112	217	0	1.38218	0.0143906	3.35639	0.000564172
ENSMUSG00000025402	Nab2	396	792	431	567	251	0	-0.977819	0.014423	4.66033	0.000566657
ENSMUSG00000110841	AC153368.1	829	1077	712	1284	437	0	-0.89003	0.0144303	5.48685	0.000569378
ENSMUSG00000059033	Rpl18a-ps1	500	1083	638	927	197	0	-1.23248	0.0144303	5.11654	0.000568943
ENSMUSG00000018623	Mmp7	5326	10400	6055	7759	6012	0	-0.707121	0.0144595	8.51843	0.000571827
ENSMUSG00000030735	Gm9755	126	325	111	235	111	0	-1.3283	0.0144595	3.24815	0.000572968
ENSMUSG00000026825	Dnm1	1069	558	732	350	928	0	0.944631	0.0145986	5.22101	0.000582677
ENSMUSG00000064346	mt-Tw	2558	4520	2817	3254	2072	0	-0.706423	0.0145986	7.29576	0.000582532
ENSMUSG00000081485	Gm12338	767	1349	719	1050	345	0	-1.03057	0.0145986	5.45438	0.000583404
ENSMUSG00000061390	Gm7866	217	578	262	354	111	0	-1.30551	0.0145986	3.98828	0.000580199
ENSMUSG00000064359	mt-Tg	226	552	279	382	141	0	-1.17674	0.0148851	4.03968	0.000597363
ENSMUSG00000005125	Ndrg1	3607	2250	4164	1498	2643	0	0.828668	0.0149282	7.17735	0.000600348
ENSMUSG00000019975	Ikbip	363	163	407	165	309	0	1.07728	0.0149735	3.85263	0.000603436
ENSMUSG00000022180	Slc7a8	1094	500	742	354	708	0	0.934364	0.0150826	5.1237	0.000609104
ENSMUSG00000033174	Mgll	124	59	210	35	209	0	1.8773	0.0150982	2.71657	0.000613317
ENSMUSG00000095742	CAAA01147332.1	270	78	244	102	221	0	1.39317	0.0150982	3.23653	0.000612128
ENSMUSG00000090208	Gm15851	299	156	458	203	451	0	1.10991	0.0150982	4.00366	0.000613551
ENSMUSG00000030107	Usp18	173	934	197	263	299	0	-1.49579	0.0151843	4.28707	0.00061833
ENSMUSG00000090305	Gm5459	60	227	69	151	37	0	-1.83006	0.015247	2.5223	0.000622168
ENSMUSG00000036501	Fam13b	1809	1051	1943	1207	1741	0	0.64409	0.0152643	6.30811	0.000624162
ENSMUSG00000032548	Slco2a1	305	124	296	158	361	0	1.13258	0.015265	3.67561	0.000629094
ENSMUSG00000052684	Jun	16320	9065	24715	11719	23044	0	0.984465	0.015265	9.75374	0.000628242
ENSMUSG00000110195	Pde2a	1845	1382	2362	812	1962	0	0.842799	0.015265	6.41738	0.000629211
ENSMUSG00000032359	Ctsh	628	312	685	357	543	0	0.833495	0.015265	4.69281	0.000629338
ENSMUSG00000113373	Jakmip1	338	143	298	130	301	0	1.13867	0.0153997	3.63788	0.000636192
ENSMUSG00000003032	Klf4	3508	2782	4735	2495	4421	0	0.619079	0.0154741	7.51745	0.000641242
ENSMUSG00000022587	Ly6e	4210	9480	3792	4216	2829	0	-0.987046	0.0154741	7.99084	0.000641872
ENSMUSG00000027254	Map1a	261	156	365	84	311	0	1.31436	0.0156775	3.59575	0.000651634
ENSMUSG00000024225	Clps	983	1654	350	1095	315	0	-1.37232	0.0156801	5.51775	0.000653063
ENSMUSG00000051316	Taf7	553	338	737	364	639	0	0.816986	0.0157612	4.75078	0.000657767
ENSMUSG00000047446	Arl4a	1131	591	946	679	1120	0	0.694965	0.0158906	5.51526	0.000664509
ENSMUSG00000018770	Atp5g3	3015	4111	2539	3614	2372	0	-0.602611	0.0159744	7.33462	0.000669361
ENSMUSG00000074896	Ifit3	27	338	35	63	61	0	-2.3627	0.0162622	2.47992	0.000682792
ENSMUSG00000041193	Pla2g5	533	1116	648	805	583	0	-0.768476	0.0166889	5.25212	0.000703522
ENSMUSG00000066068	Gm13611	182	441	247	371	97	0	-1.26921	0.0166889	3.80046	0.000702538
ENSMUSG00000090700	Cyp4f40	950	448	564	361	908	0	0.94262	0.0170737	5.05033	0.000721923
ENSMUSG00000078485	Plekhn1	762	422	914	532	800	0	0.737572	0.0170737	5.13269	0.000722786
ENSMUSG00000033684	Qsox1	3238	2309	3145	1756	3638	0	0.658122	0.0170737	7.17075	0.000724061
ENSMUSG00000090516	Rps11-ps1	601	1018	572	777	385	0	-0.846127	0.0171937	5.11802	0.0007306
ENSMUSG00000028088	Fmo5	263	98	271	95	221	0	1.32683	0.0172714	3.28737	0.000736981
ENSMUSG00000039976	Tbc1d16	290	208	468	126	441	0	1.19345	0.0172714	3.97352	0.000738267
ENSMUSG00000058625	Gm17383	95	214	84	245	33	0	-1.7476	0.0172714	2.81688	0.000736941
ENSMUSG00000082465	Rps6-ps3	405	934	431	641	127	0	-1.35265	0.0173944	4.72301	0.000744994
ENSMUSG00000069682	Gm10275	1268	2224	1475	1991	631	0	-0.962166	0.0174701	6.29369	0.000751179
ENSMUSG00000083337	Gm11539	513	1135	710	924	241	0	-1.13579	0.0174701	5.19025	0.000749955
ENSMUSG00000064358	mt-Co3	595	1200	734	865	405	0	-0.896866	0.0174792	5.29759	0.000753046
ENSMUSG00000063696	Gm8730	1880	2873	680	2676	365	0	-1.55194	0.0175167	6.46191	0.000756139
ENSMUSG00000041736	Tspo	533	811	520	833	285	0	-0.934852	0.0177246	4.94811	0.000766607
ENSMUSG00000020649	Rrm2	1158	1427	884	1568	960	0	-0.632808	0.0177632	5.95111	0.000769772
ENSMUSG00000072494	Ppp1r3e	40	169	87	214	39	0	-1.84587	0.0178936	2.52914	0.000776933
ENSMUSG00000020447	Npc1l1	1156	500	1005	658	884	0	0.760075	0.0179185	5.42697	0.000782546
ENSMUSG00000033355	Rtp4	208	1226	362	413	449	0	-1.34336	0.0179185	4.79188	0.000781997
ENSMUSG00000052192	Gm5963	248	591	259	406	85	0	-1.39459	0.0179185	4.05072	0.000780159
ENSMUSG00000059064	Gm10059	89	266	92	186	45	0	-1.64176	0.017955	2.8341	0.000785656
ENSMUSG00000068184	Ndufaf2	500	746	422	707	395	0	-0.780387	0.0182751	4.84137	0.000801201
ENSMUSG00000041506	Rrp9	884	1336	793	1095	754	0	-0.641203	0.0183457	5.65036	0.000805845
ENSMUSG00000062582	Rpl30-ps8	279	649	328	445	135	0	-1.20442	0.0183859	4.25584	0.000809161
ENSMUSG00000053113	Socs3	637	1284	355	868	710	0	-0.980212	0.0184073	5.32129	0.000811655
ENSMUSG00000025207	Sema4g	4860	2445	4115	2998	3892	0	0.60588	0.0188217	7.54874	0.000832233
ENSMUSG00000107961	Gm44036	405	772	377	522	331	0	-0.861075	0.0188217	4.6421	0.000833098
ENSMUSG00000068246	Apol9b	84	655	131	193	217	0	-1.63102	0.0189235	3.74648	0.000839201
ENSMUSG00000110057	Gm2225	84	292	82	151	43	0	-1.72868	0.0189892	2.78134	0.000843715
ENSMUSG00000061360	Phf5a	780	1051	678	1092	605	0	-0.692494	0.019155	5.44081	0.000852696
ENSMUSG00000079174	Gm3054	992	1544	355	1274	738	0	-1.06967	0.0191558	5.66901	0.000854347
ENSMUSG00000021708	Rasgrf2	1290	876	1490	941	1487	0	0.591429	0.0193515	5.95931	0.000865683
ENSMUSG00000019494	Cops6	1816	2393	1712	2481	1411	0	-0.619135	0.0193515	6.66028	0.000866337
ENSMUSG00000049521	Cdc42ep1	8290	15010	8023	10474	5134	0	-0.892088	0.019377	8.92252	0.000869116
ENSMUSG00000021699	Pde4d	992	526	939	697	1250	0	0.742495	0.019422	5.49289	0.000872771
ENSMUSG00000080885	Rpl10-ps6	98	351	175	252	69	0	-1.46514	0.0194938	3.3047	0.00087764
ENSMUSG00000039031	Arhgap18	941	623	1113	651	1096	0	0.665184	0.0195036	5.49999	0.000879727
ENSMUSG00000028037	Ifi44	363	1758	392	508	645	0	-1.35112	0.0195961	5.25662	0.000885548
ENSMUSG00000028337	Coro2a	5493	1634	2475	2026	3145	0	0.972695	0.0198036	7.24085	0.000896597
ENSMUSG00000030188	Magohb	462	863	577	753	459	0	-0.752348	0.0198294	5.00844	0.000899437
ENSMUSG00000026094	Stk17b	561	279	525	343	623	0	0.820855	0.0199668	4.57815	0.000907354
ENSMUSG00000037005	Xpnpep2	612	227	542	382	617	0	0.907207	0.0200839	4.60691	0.000914368
ENSMUSG00000056313	1810011O10Rik	992	610	1109	760	1294	0	0.670801	0.0207182	5.60624	0.000944992
ENSMUSG00000060377	Rpl36a-ps1	206	506	276	420	83	0	-1.35539	0.0208181	3.95668	0.000951304
ENSMUSG00000023067	Cdkn1a	868	506	796	368	718	0	0.803565	0.0209823	5.06107	0.000964116
ENSMUSG00000111877	AC129016.2	429	539	281	665	299	0	-0.887907	0.0209823	4.51875	0.000963991
ENSMUSG00000069862	Rps12-ps9	745	1563	872	1183	273	0	-1.18187	0.0209823	5.58722	0.000962779
ENSMUSG00000047821	Trim16	864	435	843	585	932	0	0.735214	0.0210676	5.2264	0.000971304
ENSMUSG00000022946	Dopey2	2211	1330	2800	1739	2434	0	0.640325	0.0210676	6.74593	0.000971584
ENSMUSG00000035699	Slc51a	1277	292	360	322	792	0	1.35457	0.0212169	4.96529	0.00098026
ENSMUSG00000035674	Ndufa3	1774	2574	1754	2407	1040	0	-0.764249	0.0214168	6.62314	0.000991301
ENSMUSG00000081684	Rps2-ps13	294	422	2963	487	2540	0	2.02203	0.021615	6.08083	0.0010023
ENSMUSG00000113198	AL591207.1	330	785	372	557	97	0	-1.39101	0.0216406	4.4784	0.00100531
ENSMUSG00000022383	Ppara	369	143	237	130	347	0	1.16488	0.0217291	3.65785	0.00101125
ENSMUSG00000032531	Amotl2	515	227	774	445	812	0	1.00928	0.0218331	4.82218	0.00101793
ENSMUSG00000038244	Mical2	1246	889	1269	613	1256	0	0.683286	0.0220062	5.75509	0.00102786
ENSMUSG00000102299	Gm37539	650	415	606	277	700	0	0.854282	0.0222609	4.76323	0.00104163
ENSMUSG00000000325	Arvcf	478	804	582	830	507	0	-0.701106	0.0223301	5.04649	0.00104675
ENSMUSG00000024750	Zfand5	2282	1680	3032	1858	3524	0	0.67945	0.0225092	6.98061	0.00105705
ENSMUSG00000033308	Dpyd	1346	804	1690	1144	1807	0	0.676441	0.0226421	6.1153	0.0010652
ENSMUSG00000083773	Gm13394	436	623	338	658	391	0	-0.773926	0.0227698	4.66185	0.00107504
ENSMUSG00000033498	Strc	756	1070	687	1050	431	0	-0.815868	0.0227698	5.36804	0.00107422
ENSMUSG00000019846	Lama4	60	46	495	77	341	0	2.21667	0.0230804	3.37563	0.00109165
ENSMUSG00000102824	Pdcd5-ps	250	364	197	434	141	0	-1.07453	0.0230953	3.84858	0.00109431
ENSMUSG00000019647	Sema6a	140	52	215	70	223	0	1.60233	0.0231034	2.85075	0.00109858
ENSMUSG00000026409	Pfkfb2	561	357	611	340	696	0	0.780598	0.0231034	4.71584	0.00109801
ENSMUSG00000057346	Apol9a	104	1025	200	196	273	0	-1.74446	0.0233676	4.23727	0.00111312
ENSMUSG00000036814	Slc6a20a	361	46	138	102	255	0	1.72409	0.0234307	3.21811	0.00112017
ENSMUSG00000020692	Nle1	559	934	500	707	433	0	-0.779235	0.0234307	5.01982	0.00112135
ENSMUSG00000082193	Rpl5-ps1	427	908	498	616	207	0	-1.07353	0.0234307	4.78527	0.00112205
ENSMUSG00000081824	BC002163	224	331	185	438	89	0	-1.25884	0.0236555	3.7207	0.00113481
ENSMUSG00000022217	Emc9	1723	2542	1749	2295	1088	0	-0.7253	0.0238811	6.59971	0.00114764
ENSMUSG00000046223	Plaur	228	156	591	165	389	0	1.26508	0.0242038	3.96545	0.0011652
ENSMUSG00000100862	Gm10925	603	1239	811	945	369	0	-0.937369	0.0245114	5.35961	0.00118207
ENSMUSG00000021453	Gadd45g	444	759	387	630	461	0	-0.745729	0.0245716	4.79453	0.00118704
ENSMUSG00000096054	Syne1	84	59	158	25	367	0	2.19901	0.0247732	2.83395	0.00120305
ENSMUSG00000027358	Bmp2	171	46	168	74	229	0	1.60608	0.0247732	2.82803	0.00120227
ENSMUSG00000020609	Apob	3649	2231	3849	2911	4758	0	0.615783	0.0247732	7.47276	0.00120185
ENSMUSG00000047735	Samd9l	1335	2620	956	1309	1054	0	-0.877913	0.0247802	6.23714	0.00120548
ENSMUSG00000051177	Plcb1	656	565	1020	305	964	0	0.949963	0.0252018	5.16535	0.00122811
ENSMUSG00000036478	Btg1	1809	1012	2482	1596	2452	0	0.73376	0.0253713	6.57495	0.00123851
ENSMUSG00000068240	Gm11808	1736	2957	1894	2327	938	0	-0.852466	0.0255575	6.66989	0.00124975
ENSMUSG00000031765	Mt1	1708	2237	1333	2099	1158	0	-0.684122	0.0256044	6.46134	0.00125421
ENSMUSG00000038143	Stox2	654	364	500	238	605	0	0.903561	0.0257593	4.59936	0.00126397
ENSMUSG00000030623	Prss23os	601	273	476	259	445	0	0.87813	0.0261165	4.39864	0.0012837
ENSMUSG00000055413	H2-Q5	98	111	518	88	473	0	1.79749	0.0261515	3.71482	0.00128762
ENSMUSG00000032330	Cox7a2	2547	3262	2118	3163	1705	0	-0.65021	0.0263811	7.04419	0.00130115
ENSMUSG00000026360	Rgs2	1365	785	1084	410	1028	0	0.895069	0.0263989	5.58193	0.00130426
ENSMUSG00000045273	Cenph	402	500	340	697	313	0	-0.815707	0.0265392	4.54149	0.00131342
ENSMUSG00000026639	Lamb3	471	253	1027	452	810	0	1.07216	0.0267154	4.93949	0.0013244
ENSMUSG00000033826	Dnah8	610	20	114	109	263	0	2.32467	0.0267652	3.5242	0.00133006
ENSMUSG00000026421	Csrp1	1357	941	2081	1067	1585	0	0.681246	0.0267652	6.16533	0.00133138
ENSMUSG00000096944	Gm26722	330	662	358	473	305	0	-0.837124	0.027196	4.46384	0.0013551
ENSMUSG00000101031	Ms4a12	553	312	495	245	519	0	0.850104	0.027253	4.44647	0.00136024
ENSMUSG00000079440	Alpi	449	130	227	126	273	0	1.25542	0.0274065	3.63476	0.00137021
ENSMUSG00000067058	Rps15a-ps5	195	415	227	357	87	0	-1.24186	0.027697	3.73828	0.00138707
ENSMUSG00000020901	Pik3r5	451	189	382	35	329	0	1.71858	0.0278326	3.83227	0.00139621
ENSMUSG00000039206	Daglb	1321	2127	1301	1659	1206	0	-0.626818	0.0278466	6.29624	0.00139926
ENSMUSG00000084168	Atp5l2-ps	345	740	370	490	147	0	-1.15671	0.0278924	4.44353	0.00140391
ENSMUSG00000021238	Aldh6a1	338	169	461	235	441	0	0.979148	0.0279056	4.07373	0.00140693
ENSMUSG00000022094	Slc39a14	1898	1297	2054	1295	2146	0	0.593571	0.027924	6.47352	0.00141256
ENSMUSG00000024411	Aqp4	1814	2393	2084	3271	1937	0	-0.593809	0.027924	6.88565	0.00141072
ENSMUSG00000024014	Pim1	895	539	811	522	948	0	0.682917	0.0289793	5.25022	0.00147083
ENSMUSG00000062365	Gm4968	38	240	52	81	11	0	-2.31775	0.0289793	2.16999	0.00147008
ENSMUSG00000068706	Gm10250	659	1064	609	865	307	0	-0.932622	0.0290374	5.18217	0.00147673
ENSMUSG00000086938	4930481A15Rik	520	843	439	655	245	0	-0.955118	0.0290374	4.80915	0.00148113
ENSMUSG00000085893	Gm12091	62	221	87	165	47	0	-1.62143	0.0290374	2.61533	0.00147897
ENSMUSG00000020865	Abcc3	1666	850	1515	1106	1445	0	0.60643	0.0290766	6.07341	0.00149251
ENSMUSG00000038209	Itln1	15704	26123	11788	20754	12251	0	-0.878367	0.0290766	9.80611	0.00149215
ENSMUSG00000082806	Rpl13-ps1	173	415	205	287	97	0	-1.20772	0.0290766	3.6181	0.00149293
ENSMUSG00000110547	Gm29773	122	273	97	235	111	0	-1.26149	0.0290766	3.13202	0.00148728
ENSMUSG00000057762	Gm6169	570	992	557	784	251	0	-1.00692	0.0291035	5.03146	0.00149677
ENSMUSG00000045725	Prr15	782	441	628	326	682	0	0.805643	0.0291086	4.8746	0.00149948
ENSMUSG00000019970	Sgk1	336	137	604	298	575	0	1.16469	0.0291141	4.31456	0.0015046
ENSMUSG00000025091	Pnliprp2	586	1193	170	553	279	0	-1.39332	0.0291141	4.86105	0.00150467
ENSMUSG00000020080	Hkdc1	1997	629	717	585	1218	0	1.06287	0.0296216	5.72246	0.0015334
ENSMUSG00000022982	Sod1	4968	6478	4967	6818	3676	0	-0.604604	0.029929	8.11421	0.00155256
ENSMUSG00000027999	Pla2g12a	586	960	668	931	641	0	-0.638126	0.029929	5.288	0.00155436
ENSMUSG00000107470	Gm3375	690	1031	606	948	303	0	-0.945519	0.0308246	5.21172	0.00160347
ENSMUSG00000100113	Gm28592	988	746	2446	1004	1787	0	0.933986	0.0308837	6.14778	0.00160915
ENSMUSG00000022305	Lrp12	274	91	202	105	259	0	1.26993	0.0309836	3.26284	0.00161958
ENSMUSG00000036718	Micall2	745	506	926	462	764	0	0.688207	0.0309836	5.12274	0.00161867
ENSMUSG00000007050	Lsm2	882	1219	793	1120	676	0	-0.632069	0.0310163	5.59779	0.0016239
ENSMUSG00000025876	Unc5a	197	59	82	21	265	0	2.11427	0.0311329	2.69266	0.00163263
ENSMUSG00000034107	Ano7	2757	2173	3667	1085	2823	0	0.854039	0.0311872	6.99745	0.00163995
ENSMUSG00000042599	Kdm7a	1790	1219	1736	1095	1970	0	0.606694	0.0311872	6.32056	0.00164074
ENSMUSG00000027639	Samhd1	2863	2231	3428	1487	2991	0	0.673334	0.0313121	7.05455	0.00164995
ENSMUSG00000020900	Myh10	162	91	274	112	395	0	1.39026	0.032034	3.40671	0.00169069
ENSMUSG00000100228	Gm29257	164	344	151	273	73	0	-1.30892	0.0320846	3.39284	0.00169607
ENSMUSG00000067367	Lyar	2317	2801	1798	2914	1713	0	-0.608382	0.0323142	6.89501	0.00171093
ENSMUSG00000027637	1110008F13Rik	1555	1907	1234	1998	1026	0	-0.670012	0.0323308	6.31581	0.00171453
ENSMUSG00000050856	Atp5k	2772	3391	2404	3572	1915	0	-0.610817	0.0325067	7.17837	0.0017266
ENSMUSG00000101502	Rpl7a-ps10	120	344	119	214	31	0	-1.68953	0.0325386	3.12078	0.00173104
ENSMUSG00000006586	Runx1t1	78	52	318	49	197	0	1.90075	0.0325488	2.83335	0.0017389
ENSMUSG00000021944	Gata4	120	65	343	60	169	0	1.68747	0.0325488	2.95932	0.00173982
ENSMUSG00000028407	Toporsos	559	792	515	777	385	0	-0.743323	0.0325488	4.96874	0.00173905
ENSMUSG00000020553	Pctp	252	124	358	105	223	0	1.21796	0.033169	3.4486	0.00177856
ENSMUSG00000095159	Tubb4b-ps1	98	279	84	158	49	0	-1.56266	0.0343637	2.81431	0.00184841
ENSMUSG00000113902	AC121965.1	1142	1492	1113	1515	804	0	-0.61381	0.0343847	5.96726	0.00185244
ENSMUSG00000035429	Ptprh	888	312	454	385	716	0	0.929633	0.0344738	4.82103	0.00186015
ENSMUSG00000054909	Wbscr25	1288	1784	1155	1585	724	0	-0.728349	0.0346662	6.0773	0.00187493
ENSMUSG00000018581	Dnah11	224	441	249	406	251	0	-0.867843	0.0346662	4.02654	0.00187638
ENSMUSG00000018750	Zbtb4	325	195	446	196	401	0	0.941036	0.0351931	4.00262	0.00190786
ENSMUSG00000036781	Rps27l	1743	2179	1574	2383	1054	0	-0.698283	0.0352817	6.52568	0.00191564
ENSMUSG00000059316	Slc27a4	1114	519	756	522	838	0	0.742856	0.0354369	5.26488	0.00192706
ENSMUSG00000044641	Pard6b	963	526	1227	833	1244	0	0.701136	0.0357608	5.61298	0.00194769
ENSMUSG00000057657	Rps18-ps3	1089	1965	1414	1805	491	0	-0.974129	0.0361724	6.12738	0.00197315
ENSMUSG00000108442	Rpl15-ps5	109	299	109	189	41	0	-1.55649	0.0367579	2.97255	0.00201382
ENSMUSG00000101452	Gm28530	49	253	82	116	37	0	-1.78582	0.0367579	2.50524	0.00201439
ENSMUSG00000002083	Bbc3	162	72	321	123	315	0	1.39303	0.0371992	3.34773	0.00204456
ENSMUSG00000024313	Mep1b	941	370	527	459	898	0	0.879538	0.0371992	5.03343	0.00204484
ENSMUSG00000019278	Dpep1	539	143	254	196	375	0	1.1543	0.037438	3.95442	0.00206112
ENSMUSG00000021290	2010107E04Rik	1792	2367	1655	2267	1246	0	-0.620631	0.0383923	6.58783	0.00212014
ENSMUSG00000022453	Naga	661	357	680	399	579	0	0.706179	0.0384508	4.77753	0.00212985
ENSMUSG00000004266	Ptpn6	798	383	567	329	571	0	0.804489	0.0385573	4.76494	0.002139
ENSMUSG00000083327	Vcp-rs	864	1719	791	1718	1507	0	-0.7611	0.0390014	6.08904	0.00216692
ENSMUSG00000067017	Gm3608	140	286	129	249	69	0	-1.30109	0.039442	3.19081	0.00219473
ENSMUSG00000062638	Btnl1	1240	759	993	648	1144	0	0.622911	0.0399395	5.61598	0.00222578
ENSMUSG00000028885	Smpdl3b	361	493	188	490	235	0	-0.960372	0.041111	4.19838	0.002298
ENSMUSG00000040829	Zmynd15	124	46	311	95	231	0	1.60002	0.041149	3.04981	0.00230453
ENSMUSG00000031442	Mcf2l	2971	2328	4024	2008	3197	0	0.588861	0.0417817	7.21381	0.00235663
ENSMUSG00000109658	Gm45660	113	642	419	469	151	0	-1.35502	0.0421384	4.21995	0.0023803
ENSMUSG00000023959	Clic5	877	325	404	354	778	0	0.966614	0.0423411	4.81241	0.00239532
ENSMUSG00000035638	Muc20	239	402	156	326	177	0	-0.986409	0.0426778	3.75902	0.00242516
ENSMUSG00000106037	Gm4332	153	415	232	305	73	0	-1.29802	0.0426778	3.61893	0.00241832
ENSMUSG00000081929	Rps11-ps2	69	253	69	119	49	0	-1.63887	0.0426778	2.5621	0.00242181
ENSMUSG00000040624	Plekhg1	504	325	567	179	447	0	0.942654	0.0429036	4.37516	0.00244161
ENSMUSG00000106918	Mrpl33	833	1109	855	1183	682	0	-0.59033	0.0432169	5.58723	0.00246308
ENSMUSG00000028532	Cachd1	1087	876	1759	910	1503	0	0.640675	0.0432337	5.96923	0.00246768
ENSMUSG00000030281	Il17rc	1714	772	1219	962	1274	0	0.644881	0.043317	5.92728	0.00247609
ENSMUSG00000069744	Psmb3	1372	1699	1136	1704	978	0	-0.602738	0.0441711	6.15115	0.00253236
ENSMUSG00000033740	St18	162	163	493	77	379	0	1.44908	0.0446583	3.70425	0.00256406
ENSMUSG00000031762	Mt2	277	441	197	371	129	0	-1.06657	0.0447737	3.88122	0.00257823
ENSMUSG00000079641	Rpl39	2947	4293	3258	3813	2150	0	-0.597803	0.044786	7.40628	0.00258272
ENSMUSG00000039770	Ypel5	316	182	449	200	369	0	0.928023	0.0449315	3.95858	0.0025949
ENSMUSG00000074892	B3galt5	67	117	37	221	57	0	-1.69527	0.0450664	2.39264	0.00260649
ENSMUSG00000052595	A1cf	1023	623	894	634	1108	0	0.627944	0.0461272	5.45495	0.00267173
ENSMUSG00000021360	Gcnt2	308	111	222	133	307	0	1.14208	0.0462744	3.47664	0.00268416
ENSMUSG00000022792	Yars2	586	850	495	756	497	0	-0.665043	0.0468496	5.041	0.00272309
ENSMUSG00000004748	Mtfp1	409	578	328	557	321	0	-0.739355	0.0468496	4.50536	0.00272542
ENSMUSG00000027712	Anxa5	299	189	434	161	335	0	0.964449	0.0469706	3.86335	0.00274038
ENSMUSG00000081604	Gm11518	107	305	106	165	51	0	-1.47693	0.0471241	2.94786	0.00276126
ENSMUSG00000066629	Rpl36-ps3	241	467	296	410	139	0	-1.01722	0.0474591	4.01187	0.00279289
ENSMUSG00000078439	Smim24	3726	1245	2103	1578	1917	0	0.825701	0.0475217	6.75808	0.00280058
ENSMUSG00000034424	Gcsh	785	1142	793	1025	627	0	-0.615623	0.0477924	5.49622	0.00282056
ENSMUSG00000029360	Gm9754	610	973	596	753	489	0	-0.668509	0.0479853	5.14479	0.00284004
ENSMUSG00000067847	Romo1	961	1155	838	1253	625	0	-0.627065	0.0482849	5.63992	0.00286184
ENSMUSG00000034427	Myo15b	8135	3832	4930	3775	5823	0	0.676545	0.0485542	8.08385	0.00288189
ENSMUSG00000090357	Gm17077	776	1213	855	1025	541	0	-0.685082	0.0486674	5.50954	0.00289682
ENSMUSG00000086429	Gt(ROSA)26Sor	409	701	323	476	323	0	-0.800281	0.04878	4.5336	0.00290764
ENSMUSG00000024824	Rad9a	1915	2549	1941	2530	1298	0	-0.617939	0.0493939	6.72084	0.00295256
ENSMUSG00000034656	Cacna1a	983	759	2305	945	1485	0	0.842384	0.0500848	6.04318	0.00300652
ENSMUSG00000024841	Eif1ad	1255	1563	902	1445	948	0	-0.591971	0.0501206	5.97985	0.0030129
ENSMUSG00000021190	Lgmn	581	954	476	784	649	0	-0.668131	0.0509639	5.15416	0.00306789
ENSMUSG00000032180	Tmed1	365	532	298	501	265	0	-0.792813	0.0512741	4.34542	0.00309088
ENSMUSG00000056116	H2-T22	405	409	912	305	890	0	0.977835	0.0524239	4.89804	0.00317787
ENSMUSG00000091269	Gm6682	336	655	289	588	53	0	-1.5107	0.0525182	4.32293	0.00318802
ENSMUSG00000048087	Gm4737	734	493	700	413	838	0	0.684172	0.0526504	5.02582	0.00320048
ENSMUSG00000026032	Ndufb3	668	837	520	868	389	0	-0.748604	0.0527457	5.0851	0.00321072
ENSMUSG00000028191	Bcl10	904	558	1005	637	916	0	0.602276	0.0539849	5.36283	0.00329526
ENSMUSG00000055675	Kbtbd11	621	312	466	326	579	0	0.747356	0.0540257	4.56386	0.00330231
ENSMUSG00000061462	Obscn	69	46	185	46	263	0	1.84051	0.0541921	2.65005	0.00332093
ENSMUSG00000067629	Syngap1	153	65	330	112	237	0	1.38394	0.0541921	3.20251	0.00332161
ENSMUSG00000044461	Shisa2	681	383	963	595	874	0	0.727165	0.0542242	5.15836	0.00333278
ENSMUSG00000031840	Rab3a	308	545	326	445	255	0	-0.797406	0.0542242	4.28405	0.00333729
ENSMUSG00000036459	Wtip	175	428	252	333	205	0	-0.913344	0.0542242	3.85488	0.00333456
ENSMUSG00000000957	Mmp14	1039	1680	1429	1617	956	0	-0.58789	0.0543196	6.11346	0.00334775
ENSMUSG00000028024	Enpep	3108	1096	1054	805	1968	0	1.05355	0.0544845	6.36445	0.0033671
ENSMUSG00000046721	Rpl14-ps1	1869	3132	2054	2323	1008	0	-0.788954	0.0550302	6.74574	0.00340546
ENSMUSG00000068262	Gm5879	910	1394	1035	1333	435	0	-0.836268	0.0550454	5.72156	0.00341104
ENSMUSG00000078787	Cyp2t4	272	448	232	371	153	0	-0.957368	0.0550758	3.94013	0.00341757
ENSMUSG00000064354	mt-Co2	301	603	328	417	145	0	-1.04171	0.0551523	4.22132	0.00343098
ENSMUSG00000021701	Plk2	146	104	362	130	393	0	1.30018	0.0551618	3.53872	0.00343686
ENSMUSG00000082536	Gm13456	579	992	692	791	453	0	-0.692005	0.055236	5.1798	0.00344845
ENSMUSG00000026342	Slc35f5	550	312	535	298	483	0	0.721965	0.0566671	4.48249	0.00354498
ENSMUSG00000041237	Pklr	1301	668	1040	714	956	0	0.617758	0.0568012	5.58368	0.00357252
ENSMUSG00000030647	Ndufc2	891	1012	752	1246	643	0	-0.617191	0.0568012	5.55052	0.00356984
ENSMUSG00000051314	Ffar2	455	253	690	189	295	0	1.0575	0.0568425	4.26903	0.00358421
ENSMUSG00000020151	Ptprr	281	169	316	102	289	0	1.06161	0.0569005	3.574	0.00360294
ENSMUSG00000000056	Narf	531	240	503	361	553	0	0.766141	0.0569005	4.48698	0.00360277
ENSMUSG00000053173	Rpl18-ps2	175	454	225	256	117	0	-1.10538	0.0569005	3.67775	0.00360755
ENSMUSG00000044573	Acp1	637	240	486	389	585	0	0.809185	0.0569125	4.58233	0.00361311
ENSMUSG00000061751	Kalrn	405	201	584	336	531	0	0.864363	0.0581859	4.39505	0.00370376
ENSMUSG00000023259	Slc26a6	385	85	173	133	265	0	1.28768	0.0584866	3.42442	0.00373525
ENSMUSG00000017418	Arl5b	800	558	968	613	1032	0	0.617163	0.0584866	5.34446	0.0037415
ENSMUSG00000006369	Fbln1	656	992	889	1715	1034	0	-0.705381	0.0584866	5.76436	0.00372881
ENSMUSG00000101111	Gm28437	628	1122	633	777	261	0	-0.962076	0.0584866	5.14883	0.00374263
ENSMUSG00000053158	Fes	195	72	237	116	253	0	1.22839	0.0591262	3.16768	0.00378854
ENSMUSG00000107659	Gm44170	2300	3340	2199	2641	1711	0	-0.587679	0.0594195	6.97457	0.00381235
ENSMUSG00000041696	Rasl12	539	111	151	119	261	0	1.41853	0.0594553	3.60817	0.00382467
ENSMUSG00000015243	Abca1	98	46	424	126	357	0	1.71424	0.0595919	3.42308	0.0038435
ENSMUSG00000068245	Phf11d	288	1206	321	385	521	0	-1.14917	0.0598851	4.82475	0.00386746
ENSMUSG00000058318	Phf21a	621	539	966	417	874	0	0.717315	0.0604108	5.12754	0.00390651
ENSMUSG00000074443	Defa22	8930	415	865	249	75	0	3.27071	0.060823	6.76113	0.00395367
ENSMUSG00000042155	Klhl23	171	390	229	308	181	0	-0.909174	0.060823	3.73269	0.00394997
ENSMUSG00000045055	Rpsa-ps2	312	681	417	518	121	0	-1.14028	0.060823	4.41174	0.00394609
ENSMUSG00000108437	Gm19366	113	260	84	172	41	0	-1.49929	0.0612893	2.8176	0.00400696
ENSMUSG00000024042	Sik1	469	370	601	270	633	0	0.765709	0.0617432	4.58598	0.00404993
ENSMUSG00000060639	Hist1h4i	308	474	397	585	227	0	-0.822374	0.0617432	4.36401	0.00404493
ENSMUSG00000092837	Rpph1	11158	17980	12105	16186	9603	0	-0.697456	0.0628417	9.43225	0.00412728
ENSMUSG00000054404	Slfn5	246	967	183	221	311	0	-1.33807	0.0630834	4.33456	0.00414848
ENSMUSG00000059835	Rpl13-ps3	186	364	210	298	121	0	-0.998587	0.0631709	3.61758	0.00415956
ENSMUSG00000098955	Mir6935	197	33	153	95	231	0	1.55391	0.0632597	2.87117	0.0041747
ENSMUSG00000006360	Crip1	2940	3748	2345	3257	1960	0	-0.590353	0.0635117	7.19982	0.00419806
ENSMUSG00000024366	Gfra3	113	78	286	67	221	0	1.44604	0.063858	2.97633	0.00423874
ENSMUSG00000006315	Tmem147	497	804	412	609	455	0	-0.692734	0.063858	4.84556	0.00424772
ENSMUSG00000107508	Gm44083	124	351	168	224	49	0	-1.39949	0.063858	3.26141	0.00423914
ENSMUSG00000105552	Gm19710	590	850	513	725	451	0	-0.659501	0.0638914	5.01619	0.00425548
ENSMUSG00000029167	Ppargc1a	473	247	537	298	433	0	0.766334	0.0640423	4.34947	0.00427093
ENSMUSG00000072872	Rybp	482	286	532	329	545	0	0.70276	0.064333	4.47829	0.00429574
ENSMUSG00000097253	Gm26770	374	519	343	546	287	0	-0.722817	0.0648466	4.4206	0.00434096
ENSMUSG00000060198	Gm11353	131	357	136	193	41	0	-1.48136	0.0648466	3.17074	0.00434096
ENSMUSG00000022708	Zbtb20	906	876	1530	630	1391	0	0.696984	0.0648869	5.76812	0.00434914
ENSMUSG00000021792	Fam213a	1206	876	1914	508	886	0	0.883236	0.065431	5.78347	0.00439664
ENSMUSG00000031432	Prps1	380	558	355	599	403	0	-0.662318	0.0654574	4.5684	0.00440393
ENSMUSG00000040249	Lrp1	4654	2205	2633	2474	4135	0	0.653319	0.06578	7.36499	0.00443118
ENSMUSG00000108443	Gm44510	73	292	131	158	51	0	-1.46964	0.0658003	2.88854	0.00444341
ENSMUSG00000084291	Gm6654	146	351	168	228	89	0	-1.16752	0.0667177	3.35904	0.00451122
ENSMUSG00000020019	Ntn4	522	357	798	417	656	0	0.710846	0.0670995	4.81408	0.00455401
ENSMUSG00000073043	Atoh1	1465	1284	1874	777	1817	0	0.674361	0.0673255	6.20621	0.00459205
ENSMUSG00000025557	Slc15a1	111	26	148	70	237	0	1.73475	0.0675724	2.61162	0.00461459
ENSMUSG00000044330	Gm9790	82	234	84	144	51	0	-1.44437	0.0675846	2.64755	0.00462128
ENSMUSG00000039997	Ifi203	111	500	72	91	117	0	-1.6328	0.0675846	3.23227	0.00462682
ENSMUSG00000038473	Nos1ap	336	137	335	231	431	0	0.947889	0.0681872	3.91453	0.00469681
ENSMUSG00000099587	Gm28967	930	591	1173	791	1146	0	0.595075	0.0681872	5.565	0.00469622
ENSMUSG00000089617	Scarna10	930	591	1173	791	1146	0	0.595075	0.0681872	5.565	0.0046889
ENSMUSG00000074272	Ceacam1	18266	30000	19258	28401	14809	0	-0.798727	0.0681872	10.1571	0.00469616
ENSMUSG00000084131	Rpl3-ps2	226	480	271	329	129	0	-1.01461	0.0697958	3.90033	0.00483704
ENSMUSG00000047721	Bola2	981	1193	988	1358	674	0	-0.586118	0.0701638	5.74263	0.0048694
ENSMUSG00000078087	Rps12l1	65	279	106	133	25	0	-1.7218	0.0701638	2.68116	0.00487438
ENSMUSG00000101188	Eif4a-ps4	91	286	106	147	71	0	-1.33974	0.0701731	2.88073	0.00488094
ENSMUSG00000034785	Dio1	140	72	296	98	219	0	1.30298	0.0703382	3.0844	0.00489835
ENSMUSG00000079173	Zan	634	325	719	539	928	0	0.765294	0.0705877	5.00655	0.00492359
ENSMUSG00000026826	Nr4a2	502	312	719	441	718	0	0.725886	0.0705877	4.78282	0.00492763
ENSMUSG00000024912	Fosl1	252	124	360	186	331	0	0.966685	0.0713001	3.6845	0.00498803
ENSMUSG00000024683	Mrpl16	575	830	525	781	559	0	-0.597469	0.0713001	5.0779	0.00498938
ENSMUSG00000033124	Atg9a	643	318	619	424	583	0	0.678257	0.0715749	4.72876	0.00501465
ENSMUSG00000083716	Gm13436	266	500	375	476	201	0	-0.855253	0.0723373	4.23523	0.00508026
ENSMUSG00000021573	Tppp	325	195	402	186	347	0	0.852773	0.0723989	3.90153	0.00509679
ENSMUSG00000028680	Plk3	654	532	803	368	838	0	0.703967	0.0730031	5.03268	0.00514548
ENSMUSG00000042524	Sun2	612	312	924	490	609	0	0.782085	0.0737373	4.91224	0.00520967
ENSMUSG00000026288	Inpp5d	168	72	126	39	209	0	1.53204	0.0738773	2.67021	0.00523202
ENSMUSG00000022822	Abcc5	292	130	417	231	383	0	0.960737	0.074148	3.89598	0.00526369
ENSMUSG00000055629	B4galnt4	703	817	520	1029	631	0	-0.628175	0.0744328	5.25484	0.005309
ENSMUSG00000052776	Oas1a	681	1537	759	816	810	0	-0.713609	0.0751159	5.57391	0.0053704
ENSMUSG00000051427	Ccdc157	126	59	234	49	129	0	1.53011	0.0755783	2.62568	0.00542894
ENSMUSG00000110419	AW046200	398	253	456	221	417	0	0.780218	0.0755783	4.16322	0.00542445
ENSMUSG00000024371	C2	241	383	222	406	247	0	-0.790478	0.0755783	3.95831	0.00542055
ENSMUSG00000081992	Gm13408	186	357	200	284	111	0	-1.00882	0.0761313	3.56742	0.0054815
ENSMUSG00000052928	Ctif	376	208	488	249	381	0	0.806159	0.0767431	4.12561	0.00553202
ENSMUSG00000041836	Ptpre	396	260	550	280	477	0	0.756187	0.0773041	4.33042	0.00557898
ENSMUSG00000054385	Ceacam2	3821	1550	1310	1242	3424	0	0.979148	0.0776164	6.86132	0.00563424
ENSMUSG00000086784	Isoc2a	288	176	404	168	301	0	0.886125	0.0776164	3.77959	0.0056235
ENSMUSG00000034413	Neurl1b	425	208	338	179	335	0	0.864611	0.0776164	3.93371	0.00563042
ENSMUSG00000020205	Phlda1	1986	1842	5026	1910	3173	0	0.794158	0.0776164	7.14802	0.00562786
ENSMUSG00000066626	Gm5121	38	227	94	116	37	0	-1.67381	0.0776164	2.4351	0.00562392
ENSMUSG00000032661	Oas3	440	2406	557	525	940	0	-1.2578	0.0785818	5.66483	0.00572419
ENSMUSG00000078776	9530053A07Rik	844	779	1675	431	966	0	0.873345	0.0787651	5.58338	0.00576411
ENSMUSG00000092618	Btnl6	363	214	382	182	355	0	0.831476	0.0787651	3.94278	0.00575811
ENSMUSG00000038332	Sesn1	464	299	540	343	609	0	0.689224	0.0787651	4.53045	0.00575692
ENSMUSG00000029269	Sult1b1	690	221	276	238	475	0	1.01829	0.0787979	4.28882	0.00577315
ENSMUSG00000097566	A930024N18Rik	405	312	687	301	533	0	0.761903	0.0790739	4.51789	0.00580004
ENSMUSG00000029545	Acads	1173	571	742	564	898	0	0.673209	0.0795762	5.34013	0.00584836
ENSMUSG00000083705	Gm8624	107	338	165	217	33	0	-1.51023	0.0797607	3.17185	0.00587732
ENSMUSG00000018340	Anxa6	182	130	340	74	229	0	1.22789	0.0805175	3.2962	0.00594666
ENSMUSG00000020788	Atp2a3	10907	8183	12583	5412	10655	0	0.682248	0.0805175	8.93064	0.00594068
ENSMUSG00000082475	Gm7206	104	214	124	228	69	0	-1.212	0.0806624	2.95004	0.00596416
ENSMUSG00000078502	Gm13212	182	279	257	501	205	0	-0.910884	0.0815718	3.88091	0.00605204
ENSMUSG00000055912	Tmem150a	257	441	284	403	123	0	-0.986021	0.0818393	3.96964	0.00608568
ENSMUSG00000083833	Gm13841	219	318	146	336	65	0	-1.23734	0.0828662	3.49979	0.00618455
ENSMUSG00000074846	Gm10774	129	234	109	224	51	0	-1.30029	0.0828662	2.96814	0.00618999
ENSMUSG00000042622	Maff	610	597	1200	483	1062	0	0.762891	0.0829379	5.33498	0.00620234
ENSMUSG00000027309	4930402H24Rik	272	130	330	207	391	0	0.922404	0.085663	3.77053	0.00643502
ENSMUSG00000087050	Dhrs13os	246	415	222	322	155	0	-0.883357	0.085663	3.82229	0.00642849
ENSMUSG00000067719	Gm10221	422	668	387	529	171	0	-0.928623	0.0868356	4.49804	0.00654507
ENSMUSG00000032038	St3gal4	4190	707	678	21	2014	0	2.58838	0.0882281	6.28601	0.00668419
ENSMUSG00000096942	Rps19-ps6	1019	2964	2450	2285	908	0	-0.912063	0.0882281	6.63387	0.00667804
ENSMUSG00000070304	Scn2b	815	603	1010	200	716	0	1.00737	0.0889686	5.09828	0.00675834
ENSMUSG00000038119	Cdon	394	247	338	193	495	0	0.836675	0.0891375	4.09857	0.0067862
ENSMUSG00000028749	Pla2g2f	520	1155	732	896	810	0	-0.638466	0.0891375	5.40767	0.00678135
ENSMUSG00000028519	Dab1	780	318	515	322	433	0	0.797701	0.089507	4.60478	0.00683574
ENSMUSG00000024164	C3	173	78	87	823	161	0	-1.70962	0.089507	3.77321	0.00683698
ENSMUSG00000056413	Adap1	882	234	370	368	553	0	0.957108	0.0901191	4.6277	0.00689133
ENSMUSG00000092274	Neat1	5515	5265	8520	4317	9609	0	0.656549	0.0907634	8.40513	0.00694825
ENSMUSG00000073067	9130019P16Rik	358	214	353	161	337	0	0.839235	0.0914476	3.87184	0.0070357
ENSMUSG00000000555	Itga5	250	428	271	438	293	0	-0.729454	0.0914476	4.12086	0.00703918
ENSMUSG00000026728	Vim	151	130	466	140	341	0	1.17924	0.0916369	3.65149	0.00706637
ENSMUSG00000063802	Hspbp1	877	1083	887	1197	599	0	-0.58605	0.0916369	5.58134	0.0070692
ENSMUSG00000017861	Mybl2	1458	1459	980	1956	1052	0	-0.600827	0.0921287	6.1533	0.00713821
ENSMUSG00000021611	Tert	272	130	316	144	243	0	0.960714	0.0921621	3.50724	0.00719519
ENSMUSG00000055976	Cldn23	486	221	461	347	535	0	0.749236	0.0921621	4.39331	0.0071568
ENSMUSG00000093989	Rnasek	539	895	628	707	415	0	-0.661469	0.0921621	5.04067	0.00715477
ENSMUSG00000035745	Grin3b	400	539	399	578	261	0	-0.713308	0.0921621	4.49335	0.00719511
ENSMUSG00000112708	AC165249.2	140	325	170	228	67	0	-1.19655	0.0924598	3.28096	0.00723402
ENSMUSG00000019900	Rfx6	126	137	527	105	313	0	1.34287	0.092489	3.62649	0.0072441
ENSMUSG00000017493	Igfbp4	910	1972	1549	2134	1663	0	-0.637682	0.0928123	6.40344	0.00727725
ENSMUSG00000030834	Abcc6	148	65	328	133	271	0	1.27726	0.0929584	3.2768	0.00730438
ENSMUSG00000069601	Ank3	1195	1090	1985	1025	1861	0	0.608126	0.0929584	6.1914	0.00729899
ENSMUSG00000024843	Chka	2240	2185	3876	1949	3868	0	0.626018	0.0931322	7.17043	0.00732589
ENSMUSG00000021565	Slc6a19	195	72	136	70	213	0	1.29808	0.0934618	2.8282	0.00736758
ENSMUSG00000010660	Plcd1	299	85	197	144	273	0	1.11639	0.0935981	3.36237	0.00742566
ENSMUSG00000022820	Ndufb4	732	934	692	959	431	0	-0.666985	0.0935981	5.27473	0.00741085
ENSMUSG00000070692	Rps12-ps10	246	474	264	357	85	0	-1.12368	0.0935981	3.89233	0.00740628
ENSMUSG00000090582	Gm17024	109	52	180	74	239	0	1.42532	0.0936629	2.75439	0.0074387
ENSMUSG00000033502	Cdc14a	656	383	712	483	690	0	0.611123	0.0937718	4.9046	0.00746027
ENSMUSG00000082762	Gm12366	140	390	195	273	29	0	-1.50949	0.0939403	3.42529	0.00750033
ENSMUSG00000047554	Tmem41b	630	396	584	417	738	0	0.624409	0.0940779	4.82535	0.00751925
ENSMUSG00000003378	Grik5	182	124	321	98	243	0	1.10072	0.0941245	3.31578	0.00753253
ENSMUSG00000032690	Oas2	283	1420	286	217	433	0	-1.36866	0.0941245	4.78704	0.00753885
ENSMUSG00000111356	AC158620.2	274	493	276	350	167	0	-0.876477	0.0941774	4.01917	0.00755102
ENSMUSG00000073647	Gm10557	250	552	326	389	289	0	-0.767627	0.0946354	4.22685	0.00760371
ENSMUSG00000021336	Slc17a4	590	454	912	501	838	0	0.650683	0.09478	5.0745	0.0076313
ENSMUSG00000111966	AL589661.1	687	1122	737	1039	199	0	-1.0521	0.0951743	5.29261	0.00767107
ENSMUSG00000027225	Duoxa2	696	1155	547	770	684	0	-0.641898	0.0952526	5.31671	0.00768542
ENSMUSG00000030401	Rtn2	137	98	237	91	317	0	1.22366	0.0958801	3.17834	0.0077621
ENSMUSG00000085990	Gm16731	2253	850	1182	990	1260	0	0.719911	0.0959181	6.0665	0.00778763
ENSMUSG00000083411	Rpl30-ps10	133	305	124	200	33	0	-1.44131	0.0962551	3.06063	0.00782311
ENSMUSG00000029149	Krtcap3	824	1070	806	1050	565	0	-0.588796	0.0972762	5.4768	0.00792251
ENSMUSG00000105987	AI506816	2439	2419	1217	2904	1375	0	-0.712028	0.0976169	6.7402	0.00795848
ENSMUSG00000053588	A730061H03Rik	303	156	328	186	317	0	0.832179	0.0983995	3.7293	0.00803888
ENSMUSG00000026062	Slc9a2	1008	448	567	476	784	0	0.71759	0.0993954	5.07468	0.00814538
ENSMUSG00000004347	Pde1c	162	104	170	70	321	0	1.26015	0.0999612	3.09241	0.00822407
