# Supplementary material for: LGR5 controls extracellular matrix production by stem cells in the developing intestine
Source: EMBO Rep. 2020 May 28;21(7):e49224. doi: 10.15252/embr.201949224 (PMC7332981; doi:10.15252/embr.201949224)
Supplement: Supplementary file 6 — Dataset EV4 [file EMBR-21-e49224-s006.xlsx]

## Sheet: Hoja1
Expanded View (EV) datasets
Dataset EV4: Genes differentially expressed in RNAseq analysis of Lgr5-DTR KO vs. WT organoids at different Rspo1-3 concentrations (100-5 ng/mL).
	Two independent pools of KO organoids (KO1 and 2) and three independent pools of WT organoids (WT1, 2 and 3) cultured with Rspo1-3 at 100 (Rspo1/2/3-100) or 5ng/mL (Rspo1/2/3-5)were analyzed. One organoid sample originated from one individual embryo (biological sample).
		Expression: count per 20 millions reads
		WT1						WT2						WT3						KO1						KO2
Gene-ID	Gene-Name	Rspo1-100	Rspo1-5	Rspo2-100	Rspo2-5	Rspo3-100	Rspo3-5	Rspo1-100	Rspo1-5	Rspo2-100	Rspo2-5	Rspo3-100	Rspo3-5	Rspo1-100	Rspo1-5	Rspo2-100	Rspo2-5	Rspo3-100	Rspo3-5	Rspo1-100	Rspo1-5	Rspo2-100	Rspo2-5	Rspo3-100	Rspo3-5	Rspo1-100	Rspo1-5	Rspo2-100	Rspo2-5	Rspo3-100	Rspo3-5	WT Rspo1-100	WT Rspo1-5	WT Rspo2-100	WT Rspo2-5	WT Rspo3-100	WT Rspo3-5	KO Rspo1-100	KO Rspo1-5	KO Rspo2-100	KO Rspo2-5	KO Rspo3-100	KO Rspo3-5	FDR	AveExpr	P value
ENSMUSG00000069045	Ddx3y	0	0	0	0	0	0	0	0	0	0	0	2	9	1	1	3	0	0	1172	1248	1100	1240	1176	1111	1124	1231	1470	1316	1385	1121	0	-2.5751	-2.72315	-1.37668	-4.53587	-1.69146	8.53146	8.78533	8.7087	8.7152	8.74221	8.78244	0	4.6355	0
ENSMUSG00000069049	Eif2s3y	0	0	0	0	0	0	0	0	0	0	0	1	5	0	0	2	0	0	960	1095	969	986	1006	1034	1040	1192	1164	1082	1071	1198	0	-3.73649	-3.73649	-1.08407	-3.73649	-1.70401	9.13077	9.4664	9.23934	9.2083	9.24124	9.58048	0	4.44245	0
ENSMUSG00000056673	Kdm5d	0	0	0	1	1	0	0	0	0	0	0	1	5	0	0	1	0	0	1180	991	1001	1141	953	887	968	1117	1226	1149	1084	916	0	-3.73654	-3.73654	-1.08451	-1.89179	-1.70406	9.23593	9.34808	9.30148	9.35707	9.21196	9.27365	0	4.41258	0
ENSMUSG00000068457	Uty	0	0	0	1	0	0	0	0	0	0	0	1	4	0	1	0	0	0	1103	701	1084	949	962	711	850	884	1101	898	1042	695	0	-3.44137	-1.62866	-1.57666	-3.44137	-1.40889	9.3943	9.22966	9.56938	9.34335	9.48444	9.21059	0	4.20768	0
ENSMUSG00000031626	Sorbs2	4286	154	8182	1015	1853	198	4448	130	5841	963	1643	89	3222	133	9962	654	1613	156	5882	161	6743	2992	3694	187	3525	341	4299	2627	2063	109	0	-4.60746	1.02654	-2.08678	-1.15406	-4.4246	0.258946	-3.84344	0.501712	-0.45537	-0.386711	-4.43733	3.87118e-157	6.95497	2.01013e-160
ENSMUSG00000110411	Gm45457	384	12	718	53	124	10	326	8	494	61	116	6	228	10	781	33	92	13	354	9	413	153	195	10	239	19	360	153	165	5	0	-4.71715	1.11069	-2.57306	-1.42445	-4.67253	-0.0567021	-4.31601	0.337961	-0.983199	-0.720186	-5.05065	7.18076e-157	3.17844	4.35009e-160
ENSMUSG00000060548	Tnfrsf19	272	7	1693	87	138	6	308	3	816	50	74	1	171	2	1743	55	79	0	313	2	1242	138	407	2	314	0	508	206	138	0	0	-5.69296	2.5185	-1.86613	-1.29569	-6.35088	0.340297	-7.64116	1.83686	-0.502525	0.212206	-7.50906	9.97318e-144	3.8266	7.76795e-147
ENSMUSG00000098262	Gm27520	1264	584	1137	556	728	297	657	386	623	512	488	272	664	351	792	433	568	273	3	1	4	8	12	1	49	1	0	4	1	0	0	-0.729485	0.00654696	-0.682383	-0.459796	-1.28742	-5.03554	-9.42513	-8.62437	-7.08098	-6.9347	-10.1543	1.22995e-130	4.16044	1.4902e-133
ENSMUSG00000039081	Zfp503	712	93	1681	351	717	53	1030	144	1196	374	480	62	822	103	2360	215	497	39	1967	294	2289	1419	1402	106	1469	267	1381	1719	947	95	0	-2.6861	1.04939	-1.35357	-0.528096	-3.72839	1.0235	-1.44788	1.13193	0.916892	0.535984	-2.77981	8.98661e-127	5.3001	1.32213e-129
ENSMUSG00000030935	Acsm3	1126	137	898	351	627	86	978	112	963	412	593	92	1105	153	1359	319	500	69	1820	179	2362	981	1500	195	1243	308	1447	850	1170	162	0	-2.76396	0.0316569	-1.46944	-0.82777	-3.3702	0.536356	-1.9858	0.863484	-0.175561	0.396141	-2.27314	4.52126e-125	5.17113	7.43435e-128
ENSMUSG00000026604	Ptpn14	525	15	1117	108	228	25	605	11	767	113	218	13	445	13	1412	66	193	9	730	13	1658	364	773	52	685	51	768	398	439	24	0	-5.09136	1.08592	-2.35931	-1.22923	-4.72744	0.44604	-3.89057	1.2392	-0.41846	0.288558	-3.47168	2.63022e-123	4.26181	4.55252e-126
ENSMUSG00000040152	Thbs1	1226	40	3746	335	410	87	1040	18	1943	233	275	20	740	11	4400	136	399	58	1183	14	874	613	549	22	915	25	986	544	372	17	0	-5.19875	1.76571	-1.99827	-1.39659	-3.85374	0.0851312	-5.52234	-0.0755374	-0.742498	-1.04108	-5.36471	4.6081e-121	5.09206	8.77354e-124
ENSMUSG00000039994	Timeless	1199	139	1143	510	808	24	1198	205	1088	667	838	58	1302	167	1328	414	674	28	1264	213	1315	822	899	52	1164	445	945	1182	993	63	0	-2.62647	-0.0290629	-1.12098	-0.601619	-4.74179	-0.00676613	-1.7612	-0.0952874	-0.261005	-0.312574	-4.11408	7.39183e-121	5.10447	1.47133e-123
ENSMUSG00000085440	Sorbs2os	459	19	844	102	181	23	402	12	560	93	133	5	285	14	906	54	146	17	473	13	594	219	254	16	309	29	386	230	200	4	0	-4.42577	1.0341	-2.10405	-1.24293	-4.33154	0.053614	-4.02695	0.39147	-0.720291	-0.673331	-4.92693	5.85068e-119	3.50755	1.3671e-121
ENSMUSG00000099312	Gm27733	709	224	517	345	434	197	415	224	384	305	372	186	506	224	569	306	393	191	0	0	4	5	9	1	42	0	0	7	0	0	0	-1.04463	-0.123613	-0.667364	-0.368473	-1.17634	-4.67863	-11.9705	-7.96048	-6.42528	-6.79003	-9.49041	4.47151e-118	3.46643	1.08353e-120
ENSMUSG00000040274	Cdk6	6393	721	11394	3114	5132	634	8841	934	9961	3289	4803	406	7121	728	14913	1796	3877	437	12195	1028	12585	7107	8655	754	8280	1811	8226	8146	5740	545	0	-3.00106	0.721215	-1.35398	-0.62463	-3.59193	0.475491	-2.24615	0.511498	0.0753084	0.0279818	-3.21051	8.45032e-117	8.01182	2.19394e-119
ENSMUSG00000002870	Mcm2	2498	549	3238	1490	2259	112	2849	628	2470	1706	2044	204	3363	567	3514	1018	1829	158	3660	684	3496	2388	2403	182	3386	1406	2533	3197	2567	236	0	-2.09092	0.104938	-0.953183	-0.435867	-3.87492	0.293828	-1.33092	0.0838875	-0.0174362	-0.155078	-3.49142	8.03232e-114	6.52494	2.36347e-116
ENSMUSG00000031445	Proz	76	267	84	90	70	627	78	435	69	74	47	733	55	321	53	101	103	1000	126	260	159	214	245	964	228	455	209	240	187	1071	0	2.51745	0.00854589	0.445025	0.149054	3.81908	1.35498	2.50522	1.43015	1.74624	1.70725	4.17272	3.01884e-111	3.97483	9.66657e-114
ENSMUSG00000009248	Ascl2	249	7	1218	77	213	3	470	10	528	89	171	2	188	8	858	39	118	1	556	8	873	320	389	3	507	29	427	725	281	4	0	-4.93338	1.53794	-2.05138	-0.784321	-6.83881	0.828338	-3.88053	1.13385	0.817683	0.224117	-6.08372	5.26356e-111	3.76207	1.73099e-113
ENSMUSG00000037474	Dtl	1715	274	1667	768	1201	48	1601	353	1409	959	1110	85	1787	254	1807	618	896	60	1664	281	1776	1044	1191	65	1725	645	1331	1746	1394	112	0	-2.30372	-0.0381575	-1.02516	-0.598926	-4.39674	0.00942218	-1.73428	-0.100073	-0.25056	-0.327328	-3.95959	4.99067e-107	5.58803	1.8572e-109
ENSMUSG00000071856	Mcc	474	54	997	174	278	36	640	59	795	190	281	28	320	45	963	127	246	38	246	26	483	135	188	29	282	56	388	328	219	29	0	-2.94827	0.967154	-1.44888	-0.760838	-3.48298	-0.842028	-3.39146	-0.103669	-1.01577	-1.16245	-3.73059	2.43933e-105	3.73604	9.49979e-108
ENSMUSG00000055612	Cdca7	1390	213	2546	640	1104	73	1699	271	1659	798	1020	115	1760	223	3397	393	1035	78	2200	303	2495	1260	1358	79	2176	594	1734	2543	1520	121	0	-2.54874	0.66708	-1.31215	-0.546977	-3.86155	0.451064	-1.705	0.417297	0.2652	-0.0991102	-3.71039	7.52326e-102	5.81578	3.19031e-104
ENSMUSG00000029093	Sorcs2	955	152	2548	285	595	74	1347	204	1600	339	456	86	696	98	2314	193	483	64	1916	106	2003	899	925	62	1409	238	1164	1392	723	72	0	-2.4921	1.12945	-1.78023	-0.895119	-3.41383	0.751636	-2.39435	0.694701	0.233564	-0.202487	-3.5907	2.47651e-100	5.24326	1.07162e-102
ENSMUSG00000010601	Apol7a	25	139	46	29	30	384	24	203	20	22	22	285	22	145	25	21	24	506	76	95	70	121	69	438	95	214	72	112	72	500	0	3.00007	0.378833	0.118973	0.169498	4.36608	1.86101	2.84354	1.61013	2.34009	1.64033	4.60718	2.92807e-100	2.83785	1.29236e-102
ENSMUSG00000032122	Slc37a2	113	274	91	141	124	703	105	403	104	98	93	725	66	243	64	169	111	559	244	437	137	257	182	1408	375	802	267	274	180	1512	0	1.92473	-0.0980811	0.627864	0.280981	3.13369	1.72073	2.85607	1.12339	1.53213	1.00706	4.25298	4.67945e-99	4.21331	2.30834e-101
ENSMUSG00000061845	Defa35	438	21	861	74	144	7	340	11	487	100	116	7	212	19	415	36	102	13	380	38	322	522	399	52	384	55	400	587	285	39	0	-4.03445	0.858892	-2.13991	-1.37697	-4.85232	0.228565	-2.66913	0.162125	0.794267	0.131456	-2.54374	9.86372e-98	3.48959	4.95106e-100
ENSMUSG00000037613	Tnfrsf23	87	382	61	57	69	958	98	411	73	105	84	1134	53	386	19	51	64	648	147	241	185	147	195	812	231	394	138	146	160	996	0	2.53777	-0.597627	-0.0638985	-0.0605572	3.85176	1.2634	2.14828	1.05564	0.930157	1.23602	3.8141	1.53881e-96	3.96638	8.38986e-99
ENSMUSG00000020140	Lgr5	2326	108	7580	318	1013	7	3838	113	4939	574	977	12	1884	69	9150	122	787	9	1157	22	2089	411	703	4	1833	148	1500	1809	825	5	0	-4.56168	1.44815	-2.90114	-1.46472	-7.82589	-0.832978	-4.84988	-0.550245	-1.25434	-1.74408	-8.87961	3.91266e-96	6.14596	2.20098e-98
ENSMUSG00000030769	Slc5a11	160	1016	160	318	228	1701	223	1201	194	238	208	1758	108	908	103	258	188	1591	69	442	38	142	100	1232	210	585	131	188	105	1131	0	2.89939	-0.0676833	0.828646	0.417051	3.6881	-0.222836	1.80142	-0.92334	0.0518977	-0.603852	3.15887	5.761e-95	4.77911	3.44015e-97
ENSMUSG00000041859	Mcm3	2234	503	2440	1260	1976	76	2413	654	2174	1584	1823	171	3178	605	3033	990	1712	154	3192	686	3217	2222	2286	130	3123	1381	2402	2885	2370	232	0	-1.92271	-0.00929016	-0.934214	-0.435035	-3.96287	0.289889	-1.19202	0.136791	0.00863629	-0.0941456	-3.54696	3.3139e-93	6.37854	2.20831e-95
ENSMUSG00000031562	Dctd	503	93	578	302	385	18	533	91	458	339	365	35	647	74	649	178	365	23	779	95	702	505	594	21	570	224	519	684	527	29	0	-2.47307	0.0250101	-0.945172	-0.522331	-4.13815	0.282638	-1.67104	0.15191	0.122567	0.0716782	-4.17722	6.20241e-93	4.15402	4.24051e-95
ENSMUSG00000005410	Mcm5	2990	700	3296	1461	2240	107	3208	878	2718	1978	2355	253	3564	737	3511	1292	2047	168	3746	842	3630	2570	2280	195	3752	1681	2817	3490	2822	321	0	-1.84699	-0.011016	-0.948828	-0.484211	-3.88379	0.218828	-1.22292	0.0164758	-0.0640232	-0.283995	-3.35389	1.99673e-92	6.6492	1.45154e-94
ENSMUSG00000036523	Greb1	295	45	625	110	214	11	493	56	519	152	236	23	290	43	685	74	188	17	446	65	468	325	295	19	437	129	447	735	335	22	0	-2.67238	0.786219	-1.58733	-0.685922	-4.069	0.311063	-1.74257	0.377533	0.589425	-0.121782	-3.81925	2.96802e-92	3.67211	2.18331e-94
ENSMUSG00000030796	Tead2	356	24	950	121	200	9	455	24	572	122	165	6	370	32	948	87	158	8	328	22	511	140	235	7	517	85	466	490	289	13	0	-3.64863	1.08414	-1.74203	-1.10373	-5.33657	0.112825	-2.73911	0.341105	-0.298729	-0.519898	-4.97979	1.0813e-91	3.64741	8.23493e-94
ENSMUSG00000027890	Gstm4	202	1309	190	335	251	2133	281	1675	148	263	185	2379	144	1116	149	177	151	2023	148	890	164	231	211	1643	487	1181	285	453	352	2706	0	2.9382	-0.337838	0.400624	-0.0249723	3.70731	0.609423	2.46045	0.13283	0.742675	0.491943	3.68058	2.87138e-89	5.32442	2.41042e-91
ENSMUSG00000025557	Slc15a1	196	1358	254	266	269	4439	241	1923	138	147	95	3209	72	1162	87	114	114	4446	547	967	587	813	842	4366	745	1698	554	791	457	4229	0	3.35543	-0.0611917	0.146431	-0.0205348	4.89715	1.94187	3.12054	1.78041	2.28748	2.01939	4.97054	3.82892e-89	6.02101	3.24738e-91
ENSMUSG00000020303	Stc2	1413	128	1081	1094	1248	64	968	88	989	915	848	36	1215	91	1131	1034	1011	63	1719	181	1567	1339	2623	66	682	154	930	1083	1111	76	0	-3.31331	-0.139462	-0.138493	-0.137715	-4.13276	0.0257747	-2.67546	0.0910611	0.066132	0.72702	-3.76786	2.06249e-86	5.35007	1.96343e-88
ENSMUSG00000005958	Ephb3	1845	295	3487	460	888	153	2249	232	2547	656	1011	119	1748	288	4161	322	812	139	1887	287	2748	1100	1634	235	3207	661	2952	3019	2085	149	0	-2.60917	0.825005	-1.92839	-1.03606	-3.50157	0.397811	-1.89631	0.579399	0.106921	0.000247443	-3.03049	2.07142e-85	6.06329	2.04364e-87
ENSMUSG00000025075	Habp2	796	87	1539	216	313	29	628	37	875	173	204	18	867	88	2260	220	508	38	1118	45	1009	749	692	33	740	106	822	719	496	40	0	-3.19726	1.04577	-1.80837	-1.08381	-4.42153	0.301492	-3.19232	0.292508	-0.010315	-0.284504	-4.07671	8.55176e-85	4.6463	8.65908e-87
ENSMUSG00000024597	Slc12a2	26185	5050	36810	8962	15908	1177	29718	5382	33018	13269	19270	2290	30804	5630	49692	6262	15756	1540	28592	4461	31658	18923	20565	1793	29990	10003	28302	28882	22409	2116	0	-2.2029	0.48664	-1.51264	-0.696071	-3.7897	0.0333362	-1.85712	0.0826314	-0.237639	-0.35836	-3.58121	3.42604e-84	9.75673	3.58763e-86
ENSMUSG00000074444	Defa30	1798	308	2851	443	667	76	1357	135	1775	522	558	74	1136	213	1975	299	605	126	1548	218	1294	1727	1343	218	1579	463	1505	1811	1192	324	0	-2.47057	0.646875	-1.66592	-1.15514	-3.63103	0.145407	-1.92419	0.000798495	0.353277	-0.0985595	-2.09383	2.84008e-82	5.51643	3.19524e-84
ENSMUSG00000035775	Krt20	341	1946	438	902	601	8310	623	3691	409	681	410	5144	177	1676	211	416	367	6918	455	1482	284	1082	838	4415	722	1842	497	858	491	4176	0	2.90661	-0.076385	0.902162	0.341814	4.4848	0.640403	2.28047	0.0672168	1.40015	0.885219	3.80429	4.08569e-82	6.54419	4.66734e-84
ENSMUSG00000032875	Arhgef17	683	74	1284	223	457	39	770	73	1140	276	512	59	774	93	1236	159	334	32	1145	59	2325	652	1100	84	694	142	842	620	655	48	0	-2.98248	0.743264	-1.66357	-0.70289	-3.76881	0.327305	-2.74092	1.12364	-0.176882	0.321539	-3.17818	9.97297e-82	4.75368	1.15654e-83
ENSMUSG00000022505	Emp2	754	37	992	363	579	25	795	35	798	373	486	25	1076	35	1538	308	666	33	1360	75	1475	924	1209	155	819	114	953	732	843	29	0	-4.38194	0.362584	-1.23259	-0.528156	-4.6534	0.334435	-3.05964	0.50215	-0.0302927	0.306727	-2.9298	7.42937e-81	4.83925	8.9371e-83
ENSMUSG00000028358	Zfp618	727	110	1151	424	582	52	937	119	1084	399	470	50	1095	114	1916	425	617	62	1396	109	1548	859	985	85	759	245	835	672	636	61	0	-2.7777	0.610822	-1.04499	-0.653529	-3.74565	0.246868	-2.23453	0.402999	-0.215638	-0.104452	-3.34481	4.36263e-80	4.91512	5.47453e-82
ENSMUSG00000074480	Mex3a	433	77	873	221	301	31	649	113	845	235	358	54	505	92	1242	107	201	33	562	90	788	296	392	41	691	156	656	593	461	35	0	-2.2637	0.922973	-1.40266	-0.814516	-3.42108	0.256183	-1.95637	0.477914	-0.219966	-0.243218	-3.48838	2.48343e-78	4.18215	3.43877e-80
ENSMUSG00000031957	Ctrb1	103	2072	59	146	81	1764	285	5024	196	347	268	3560	396	4293	202	322	296	4853	73	2239	36	65	48	1869	103	680	49	108	70	1749	0	4.08	-0.745781	0.154104	-0.209373	4.01432	-1.56093	2.6571	-2.59107	-1.56225	-2.08399	3.09404	4.37817e-76	5.86174	6.74438e-78
ENSMUSG00000094651	Gal3st2	13	177	31	23	21	556	51	274	27	31	20	552	21	161	15	26	38	691	58	103	57	109	91	454	123	346	87	166	92	795	0	3.06772	-0.190785	0.00913933	-0.0333765	4.71918	1.6774	3.1134	1.36826	2.30794	1.75478	4.75446	1.45394e-74	3.26103	2.45364e-76
ENSMUSG00000028327	Stra6l	1632	262	3123	378	627	137	1933	254	2070	512	624	154	877	180	3071	236	515	141	1253	149	1559	706	753	71	1728	382	1677	1555	884	119	0	-2.44021	0.918515	-1.88536	-1.25822	-3.03403	0.0229557	-2.33721	0.159138	-0.35807	-0.785511	-3.65679	3.56765e-72	5.4797	6.48384e-74
ENSMUSG00000052131	Akr1b7	154	1036	177	377	257	1796	141	867	113	189	153	1803	88	1038	88	325	232	2211	174	528	259	343	492	1787	610	1166	451	487	427	3138	0	3.17297	0.00870696	1.32158	0.818594	4.24847	1.62515	2.8729	1.50581	1.73987	1.92225	4.57162	6.29011e-71	5.25453	1.18127e-72
ENSMUSG00000029312	Klhl8	265	38	617	143	178	29	322	49	348	129	154	23	246	46	720	137	180	34	258	45	353	181	196	19	325	93	297	404	195	14	0	-2.41459	1.03442	-0.925277	-0.629367	-2.94561	0.0831881	-1.86039	0.257266	0.10555	-0.434566	-3.75565	2.96112e-70	3.31055	5.71466e-72
ENSMUSG00000106588	Gm17590	389	30	619	151	252	46	489	59	639	159	225	10	367	34	742	85	207	28	664	46	724	380	430	40	400	92	448	398	306	20	0	-3.10839	0.711182	-1.56125	-0.792546	-3.55597	0.376942	-2.44013	0.528116	-0.0489932	-0.0961913	-3.47396	5.53108e-70	3.79403	1.0818e-71
ENSMUSG00000029591	Ung	784	159	963	312	510	20	768	145	752	425	535	50	850	131	980	197	399	34	748	115	884	472	490	30	830	304	589	744	574	54	0	-2.23231	0.190427	-1.26894	-0.662984	-4.2007	-0.00699617	-1.79296	-0.0898238	-0.360515	-0.521015	-3.94605	8.40481e-70	4.49726	1.65114e-71
ENSMUSG00000044468	Fam46c	1254	229	2102	161	379	51	1513	163	1922	264	619	77	1137	244	2474	124	403	70	882	82	1365	566	669	63	1866	327	1671	1160	1024	87	0	-2.38511	0.760687	-2.73528	-1.40643	-3.97441	0.0874241	-2.5349	0.252118	-0.561103	-0.556597	-3.81065	1.11452e-69	5.21414	2.19914e-71
ENSMUSG00000105813	Gm42928	1418	396	2080	415	605	67	1155	255	1191	537	694	92	1188	295	2008	243	491	75	938	251	1240	466	547	63	1256	396	1015	1099	774	89	0	-1.75542	0.51015	-1.55958	-0.998732	-3.67779	-0.178751	-1.80343	-0.121383	-0.649598	-0.857945	-3.73649	9.04244e-68	5.1173	1.94074e-69
ENSMUSG00000032135	Mcam	214	35	362	31	95	20	178	21	317	35	93	16	178	19	573	30	76	8	319	17	339	85	158	25	154	31	210	75	129	22	0	-2.68504	1.15816	-2.46488	-1.03694	-3.35614	0.337179	-2.82752	0.562292	-1.1979	-0.32876	-2.70057	2.04471e-66	2.67771	4.60082e-68
ENSMUSG00000084965	Gm13857	75	490	82	187	131	926	77	429	60	95	81	910	38	533	41	166	103	1098	81	243	127	157	258	855	293	573	201	232	199	1522	0	3.16387	-0.0244613	1.33999	0.80107	4.27266	1.56752	2.82794	1.40199	1.65602	1.92633	4.53016	3.03105e-66	4.22894	6.87266e-68
ENSMUSG00000068744	Psrc1	183	47	206	90	157	12	172	29	231	105	171	10	218	36	268	114	161	9	291	26	458	204	280	29	281	91	337	251	329	31	0	-2.11854	0.327185	-0.788608	-0.156385	-3.86758	0.59724	-1.56484	1.08727	0.293509	0.740972	-2.35973	6.18517e-66	2.99918	1.43991e-67
ENSMUSG00000037679	Inf2	1642	127	1796	449	891	81	1300	112	1452	485	761	68	1062	105	1504	209	533	75	2094	105	2840	1459	2003	189	1107	219	1364	960	1105	75	0	-3.3056	0.275542	-1.71421	-0.801843	-3.82928	0.284039	-2.89511	0.688169	-0.0861454	0.303492	-3.01978	1.60116e-65	5.41032	3.85222e-67
ENSMUSG00000019278	Dpep1	323	3193	368	342	232	6690	343	2524	162	173	113	4034	63	1271	91	139	101	4773	450	1479	414	562	611	5160	688	1367	401	707	303	3776	0	3.49834	-0.205827	-0.059035	-0.636938	4.74039	1.24133	2.71197	0.778532	1.42777	0.997301	4.5129	3.89463e-65	6.25172	9.43743e-67
ENSMUSG00000040540	Gm9770	184	220	263	354	329	344	343	362	303	352	300	277	139	173	173	156	145	163	13	14	20	18	14	11	19	10	14	12	9	13	0	0.408284	0.183907	0.463057	0.284315	0.564068	-3.77131	-4.0351	-3.66717	-3.8267	-4.18121	-3.8921	6.58267e-65	3.04027	1.6122e-66
ENSMUSG00000018378	Cuedc1	181	23	365	87	101	19	235	29	269	64	92	15	229	23	611	53	126	17	235	23	322	160	183	21	225	46	207	211	139	21	0	-2.8696	0.966841	-1.56261	-0.94232	-3.32686	0.111614	-2.48811	0.328479	-0.173524	-0.341976	-3.04314	6.95977e-65	2.83895	1.72263e-66
ENSMUSG00000000142	Axin2	4784	296	10605	884	2429	44	8593	501	9233	1820	3135	92	4521	314	12300	291	1763	73	5152	224	8451	2768	3240	65	8334	1106	7570	8668	4808	70	0	-3.78302	0.868225	-2.49423	-1.21934	-6.09525	0.186428	-3.03604	0.45419	-0.038437	-0.505134	-6.1582	8.03271e-65	7.48898	2.00905e-66
ENSMUSG00000097415	AU020206	706	76	795	447	661	15	845	126	753	417	562	43	778	84	877	227	385	23	785	87	897	518	493	25	834	296	679	853	660	42	0	-2.79655	0.084771	-1.00057	-0.465039	-4.51567	0.074356	-1.88245	0.0515466	-0.144377	-0.363547	-4.2269	3.28878e-64	4.50998	8.36781e-66
ENSMUSG00000022026	Olfm4	13882	1023	26057	3109	8210	56	16666	757	19917	4540	6781	136	11181	501	28863	724	4848	30	14844	1138	17564	7516	10340	144	23210	4370	16678	24019	13334	157	0	-3.95767	0.866142	-2.231	-1.00268	-7.22434	0.463514	-2.20282	0.330173	0.204841	-0.165777	-6.22257	2.80642e-63	8.81186	7.33483e-65
ENSMUSG00000054256	Msi1	1048	139	2434	338	670	92	1531	157	1871	395	665	58	841	88	2144	157	472	49	987	82	1396	599	685	27	1644	336	1349	1556	866	37	0	-2.92259	0.939839	-1.85039	-0.850102	-3.7719	0.217062	-2.31347	0.297634	-0.0544626	-0.488938	-4.84565	8.41628e-63	5.19815	2.28707e-64
ENSMUSG00000104012	Gm37364	520	59	705	70	184	29	533	60	623	148	205	38	241	53	540	41	125	24	342	47	591	211	207	15	358	93	414	283	189	22	0	-2.67611	0.560105	-2.22649	-1.2592	-3.49658	-0.284942	-2.473	0.252628	-0.762422	-1.04804	-4.22845	2.71921e-62	3.51317	7.50696e-64
ENSMUSG00000029797	Sspo	73	428	41	186	123	433	64	349	24	222	143	390	50	253	20	246	163	518	14	144	15	73	57	187	44	232	37	36	47	432	0	2.69408	-1.10713	1.90757	1.27098	3.16604	-1.09023	1.74074	-1.22634	-0.135291	-0.185531	2.61012	2.81655e-62	3.19182	7.84604e-64
ENSMUSG00000037348	Paqr7	25	120	17	41	28	243	32	173	45	38	49	330	20	117	18	22	26	343	51	102	76	65	117	484	70	165	91	67	77	344	0	2.6354	0.0964229	0.484958	0.489052	3.88991	1.24556	2.52181	1.72676	1.40279	1.99066	4.31506	1.98936e-61	2.63291	5.8708e-63
ENSMUSG00000092210	A930009A15Rik	174	4	360	9	63	0	228	7	228	22	50	1	63	2	344	4	25	1	3	0	8	1	5	0	13	0	4	4	1	0	0	-4.89322	1.02512	-3.62642	-1.68014	-7.31999	-4.24437	-10.1631	-4.62907	-5.84559	-5.54868	-10.1631	1.01922e-59	1.45642	3.29891e-61
ENSMUSG00000086268	Gm11670	591	38	1278	103	300	6	1090	59	1206	243	377	12	555	27	1568	32	222	11	645	29	1061	350	415	8	1035	128	913	1063	575	9	0	-3.94081	0.882192	-2.47881	-1.24496	-5.92988	0.182312	-3.11296	0.434154	-0.0537881	-0.52612	-6.13102	1.17113e-59	4.49259	3.81085e-61
ENSMUSG00000005087	Cd44	2630	388	3821	1051	1731	487	2549	334	2816	991	1326	152	2319	345	5411	645	1519	280	2787	330	2972	1640	2011	190	3577	877	3354	3491	2477	178	0	-2.57991	0.705378	-1.38448	-0.639855	-2.69719	0.361921	-1.90977	0.370441	0.0689398	-0.0872098	-3.45459	1.71702e-59	6.41502	5.63177e-61
ENSMUSG00000027513	Pck1	298	756	133	338	253	1620	230	1187	209	309	258	1436	154	791	113	471	323	1474	41	510	48	154	190	1072	164	516	175	115	152	1350	0	2.23317	-0.542383	0.82027	0.366205	3.06027	-1.13965	1.33421	-0.995264	-0.703174	-0.332799	2.72002	5.05169e-59	4.75995	1.70503e-60
ENSMUSG00000022938	Fam3b	112	463	70	154	99	1027	91	482	44	100	68	655	33	373	18	63	71	996	88	526	102	194	149	925	191	484	259	214	266	988	0	2.7139	-0.804777	0.522181	0.0862496	3.83176	0.83777	2.84352	1.22927	1.41991	1.46232	3.91134	3.82574e-58	4.08634	1.33429e-59
ENSMUSG00000098743	Gm27927	2132	797	1594	1170	1408	807	1619	706	1616	1132	1160	611	1217	636	1665	884	1219	600	5	4	20	18	22	3	107	1	0	8	0	0	0	-0.980829	0.00389577	-0.541182	-0.317394	-0.969144	-4.87957	-9.13333	-7.31852	-6.91875	-7.11643	-9.6921	4.01921e-58	5.14685	1.40524e-59
ENSMUSG00000021609	Slc6a3	39	235	41	47	57	667	45	341	35	40	28	604	39	318	41	108	90	931	23	109	18	69	55	466	100	214	75	75	40	626	0	3.08527	-0.0457941	0.773893	0.582674	4.4818	0.589009	2.11921	0.209983	0.854023	0.28771	4.03495	1.48574e-57	3.36801	5.34891e-59
ENSMUSG00000098078	Gm26992	4041	1653	2996	1964	2396	1126	2464	1241	2324	1782	2008	1112	2403	1263	2850	1517	1963	962	10	2	21	33	36	0	225	0	1	14	0	1	0	-0.863041	-0.0970333	-0.658264	-0.410046	-1.14685	-4.65467	-11.2008	-8.02462	-6.91045	-7.25054	-11.9435	4.7963e-57	5.92614	1.78901e-58
ENSMUSG00000035165	Kcne3	1561	307	992	497	720	47	1021	229	967	631	845	92	1073	242	984	323	535	44	950	183	802	610	662	44	1193	421	947	1075	906	78	0	-1.996	-0.281753	-1.23626	-0.726407	-3.98896	-0.169783	-1.86705	-0.445928	-0.495451	-0.567755	-4.01238	1.2297e-56	4.95261	4.72512e-58
ENSMUSG00000047945	Marcksl1	611	194	1706	301	441	91	1097	214	1247	352	414	94	764	175	2179	231	409	92	644	204	1003	324	432	80	1335	324	988	1028	693	94	0	-1.85458	1.07337	-1.38863	-0.89722	-2.8318	0.271575	-1.49421	0.301252	-0.262947	-0.489339	-2.93791	3.14145e-56	4.85343	1.22613e-57
ENSMUSG00000028028	Alpk1	629	40	724	181	268	57	460	40	517	181	266	35	347	17	574	101	187	25	440	21	535	277	261	30	236	68	336	231	217	20	0	-3.64799	0.365195	-1.53524	-0.920495	-3.28155	-0.479464	-3.28035	-0.10304	-0.862236	-0.924403	-3.9408	1.83823e-55	3.5842	7.36563e-57
ENSMUSG00000001761	Smo	1228	254	2226	781	1030	89	1537	339	1446	730	944	99	1495	267	2248	618	843	89	1174	177	1306	772	717	37	1381	566	1159	1397	1100	133	0	-2.07969	0.495283	-0.903351	-0.526116	-3.61595	-0.139723	-1.79801	-0.174763	-0.355911	-0.58132	-3.7638	6.00399e-55	5.41245	2.44212e-56
ENSMUSG00000101360	4933417O13Rik	417	43	495	64	120	13	395	46	464	92	130	22	165	52	381	30	87	19	244	24	383	128	131	15	220	59	263	171	154	10	0	-2.55744	0.487817	-2.29657	-1.4615	-3.84192	-0.470905	-2.82195	0.0210775	-1.08029	-1.12074	-4.38002	6.73689e-55	2.99432	2.75189e-56
ENSMUSG00000052911	Lamb2	589	69	1045	290	371	51	539	54	685	257	309	55	850	60	1489	323	492	48	1219	87	1573	807	939	154	564	96	673	398	501	81	0	-3.19999	0.720701	-1.08287	-0.681367	-3.35446	0.45548	-2.69184	0.798575	-0.0714754	0.208795	-2.17514	7.10504e-55	4.58198	2.90842e-56
ENSMUSG00000024770	Lipn	92	438	17	124	90	634	102	535	55	163	199	561	63	515	17	84	96	544	31	632	16	58	32	769	68	352	64	51	88	439	0	2.76158	-1.47774	0.623936	0.654433	3.08432	-0.779276	2.69077	-1.06631	-0.602843	-0.456072	3.12908	4.23955e-54	3.66344	1.8125e-55
ENSMUSG00000038209	Itln1	11451	1593	16021	3139	4173	309	6500	1012	8873	3048	3147	440	8363	897	12904	2541	5270	347	6616	691	5203	7779	4986	371	5720	2541	6776	7445	5224	1194	0	-2.67124	0.545507	-1.49153	-0.986914	-4.25697	-0.489258	-2.30361	-0.517863	-0.155538	-0.70772	-3.18714	6.56282e-52	7.86947	3.10108e-53
ENSMUSG00000030483	Cyp2b10	315	2581	455	476	401	2889	824	5575	347	719	411	4744	241	2760	236	455	779	4272	840	4197	874	1019	759	4998	2358	4592	1420	2010	1481	10607	0	3.20743	-0.384041	0.352182	0.279236	3.43056	1.80222	3.40996	1.34554	1.74878	1.34103	4.38173	1.28315e-50	6.84676	6.50735e-52
ENSMUSG00000026676	Ccdc3	206	15	858	49	90	6	317	21	425	61	69	9	136	6	842	22	44	8	122	16	232	73	88	9	359	40	360	322	155	13	0	-3.7303	1.70598	-2.22482	-1.62788	-4.49615	0.137446	-2.82335	0.459616	-0.13353	-0.792214	-4.00177	2.06985e-50	3.021	1.06762e-51
ENSMUSG00000005320	Fgfr4	975	144	1498	148	317	25	1098	120	1177	275	413	66	846	145	1591	101	313	26	625	89	860	232	404	65	1127	238	1085	820	709	43	0	-2.60237	0.571652	-2.38475	-1.41231	-4.31101	-0.140967	-2.43201	0.0294752	-0.864298	-0.744224	-3.85786	2.62344e-50	4.65747	1.35769e-51
ENSMUSG00000097039	Pvt1	576	75	437	123	230	20	299	19	384	129	199	20	307	36	338	73	151	12	423	29	535	258	349	18	283	69	338	230	264	25	0	-2.93879	0.00393148	-1.7631	-0.952591	-4.16674	-0.136656	-2.85643	0.182084	-0.639629	-0.282162	-3.8803	3.28767e-50	3.36004	1.70999e-51
ENSMUSG00000006345	Ggt1	608	3592	830	964	773	7985	710	3619	561	818	505	6712	199	2018	195	440	367	6080	740	2703	629	1116	1067	6771	1666	3861	1421	1858	1271	8359	0	2.83911	0.0962288	0.645457	0.18759	4.10499	1.26061	2.85068	1.0504	1.59295	1.27887	4.20963	9.46401e-50	6.97039	4.99614e-51
ENSMUSG00000026610	Esrrg	416	82	1001	289	385	36	739	138	702	378	353	50	639	133	1639	388	497	38	714	97	513	341	218	19	633	220	612	937	476	40	0	-2.11942	0.913989	-0.666068	-0.466771	-3.52747	0.185371	-1.77399	-0.060319	0.12005	-0.728983	-4.03635	4.11861e-49	4.37394	2.23485e-50
ENSMUSG00000060487	Samd5	424	21	510	138	315	62	261	16	367	48	167	22	322	31	567	73	277	61	1520	57	1431	1046	1658	150	669	122	694	530	554	89	0	-3.64903	0.544306	-1.85644	-0.333273	-2.46454	1.72831	-1.75946	1.69509	1.29186	1.81171	-1.17512	4.85489e-49	4.32366	2.64277e-50
ENSMUSG00000104485	Gm38065	248	35	395	35	66	10	224	24	249	48	76	14	93	28	269	25	48	12	153	14	271	72	82	5	138	33	164	107	69	5	0	-2.45899	0.718333	-2.28517	-1.49703	-3.63207	-0.353636	-2.84743	0.240864	-1.03151	-1.24059	-4.89547	1.49218e-48	2.32542	8.29061e-50
ENSMUSG00000017493	Igfbp4	136	8	568	34	105	15	257	14	381	35	82	5	124	2	574	16	67	4	1531	42	2059	768	1014	16	349	30	302	397	180	6	0	-4.181	1.5785	-2.50748	-0.955303	-4.08072	2.47053	-2.09223	2.80562	1.81346	1.8873	-3.64406	1.59555e-48	3.89639	8.8832e-50
ENSMUSG00000019359	Gdpd2	59	329	100	178	129	1063	70	533	69	92	65	658	31	227	38	157	127	919	124	330	93	273	231	898	80	273	63	129	73	632	0	2.9935	0.400195	1.51752	1.07652	4.36919	0.952911	2.6591	0.578783	1.97192	1.59897	4.15051	4.26441e-48	3.88291	2.45051e-49
ENSMUSG00000050288	Fzd2	261	74	565	179	180	24	390	87	394	179	245	25	380	84	875	157	216	26	301	76	300	184	162	15	395	148	390	412	275	46	0	-1.84361	0.848332	-0.903681	-0.614157	-3.45099	0.0293321	-1.47186	0.0339657	-0.176814	-0.592209	-3.19075	1.46033e-47	3.53289	8.64446e-49
ENSMUSG00000075304	Sp5	134	61	1232	18	80	32	362	41	732	32	73	87	75	28	1148	11	50	36	343	14	812	127	262	88	416	50	480	333	157	73	0	-1.89867	2.46417	-3.12744	-1.42198	-1.55556	1.00659	-2.43142	1.79116	0.298441	0.2168	-0.933518	2.39294e-47	3.59635	1.42479e-48
ENSMUSG00000053279	Aldh1a1	1838	12777	1986	5291	3889	22117	3199	21023	2138	4152	3105	26065	1479	16729	1219	4826	3519	20796	1345	16511	1057	3025	2913	27228	6576	15029	4963	4961	4865	27352	0	3.18136	-0.252883	1.23071	0.761194	3.72961	0.869728	3.0194	0.498651	0.912993	0.90159	3.95743	1.45486e-46	8.95517	9.06534e-48
ENSMUSG00000047749	Zc3hav1l	204	28	361	167	164	16	244	34	204	106	125	17	283	28	560	117	189	17	246	25	205	150	169	15	207	67	159	245	177	23	0	-2.78813	0.637267	-0.807663	-0.54009	-3.53634	-0.0900217	-2.26002	-0.391243	-0.267748	-0.424247	-3.36972	3.0239e-46	2.91154	1.913e-47
ENSMUSG00000021125	Arg2	594	5658	512	1516	925	5802	970	6383	459	1807	1374	6261	476	6392	311	1273	817	6840	405	6206	369	681	594	6268	1905	6141	1453	1918	1624	8483	0	3.40444	-0.639936	1.26787	0.681437	3.53635	0.767724	3.34007	0.45011	0.959356	0.759132	3.74235	6.38498e-46	7.26016	4.09456e-47
ENSMUSG00000074179	Gm10639	148	762	98	190	157	977	138	674	80	164	163	1073	78	542	44	82	84	1026	49	492	44	170	131	1176	255	524	206	212	204	1395	0	2.67527	-0.679915	0.354753	0.221436	3.4054	0.330876	2.22343	0.0736427	0.696938	0.530239	3.71113	1.53762e-45	4.37537	9.98024e-47
ENSMUSG00000022790	Igsf11	102	12	350	76	125	16	245	21	270	70	80	8	256	18	766	113	174	13	386	23	241	135	173	11	191	34	198	189	110	16	0	-3.33024	1.21429	-1.11607	-0.598144	-3.69129	0.538042	-2.66462	0.153916	-0.275504	-0.430337	-3.58408	3.09023e-45	2.86637	2.03787e-46
ENSMUSG00000016526	Dyrk3	190	40	246	78	125	11	194	31	223	94	140	14	163	47	217	43	72	8	235	31	361	127	181	15	239	57	217	193	167	25	0	-1.9779	0.355079	-1.25136	-0.627869	-3.71068	0.393417	-1.89893	0.695329	-0.15026	0.00579916	-2.877	5.72892e-45	2.65326	3.80275e-46
ENSMUSG00000054932	Afp	223	2095	100	955	432	3203	94	1937	95	596	408	2102	478	2946	163	2415	1936	4618	61	428	31	125	42	688	94	1155	66	151	124	1223	0	3.36186	-1.12779	2.43261	1.88355	3.96399	-1.76143	1.7159	-2.41832	-0.900067	-1.62035	2.15019	5.40852e-44	5.72506	3.7539e-45
ENSMUSG00000058624	Gda	56	140	60	125	81	600	65	329	49	65	45	415	56	314	66	156	101	1710	73	89	102	135	138	569	68	314	64	84	64	608	0	2.36707	0.00824488	1.07211	0.432184	4.26085	0.271713	1.90482	0.521935	0.944884	0.85796	3.62164	1.37328e-43	3.63211	9.66767e-45
ENSMUSG00000020226	Slc5a4b	254	3529	136	141	165	7137	362	4278	153	139	133	8456	106	2747	61	55	87	6893	59	719	63	126	179	4879	1098	2062	576	594	500	7242	0	4.10009	-1.00594	-1.0151	-0.836427	5.28719	1.26563	2.66836	0.437816	0.600055	0.550856	4.95754	1.46351e-43	6.63792	1.03478e-44
ENSMUSG00000036006	Ripor2	133	8	281	25	55	2	197	6	204	44	70	2	113	4	477	16	55	4	137	7	229	52	97	6	225	34	217	320	144	6	0	-4.36276	1.13645	-2.28432	-1.22606	-5.41088	0.303978	-2.70557	0.624027	0.348543	-0.229045	-4.28994	3.3504e-43	2.38863	2.40951e-44
ENSMUSG00000029304	Spp1	31	0	25	0	10	0	48	1	123	2	38	0	9	0	6	1	2	0	43	5	1596	11	534	23	103	0	618	5	286	5	0	-5.80875	0.871145	-4.60992	-0.742593	-7.76733	1.32042	-3.30889	5.26338	-1.79928	3.88211	-0.743391	3.96705e-43	2.55052	2.86328e-44
ENSMUSG00000111929	AC154585.1	117	1077	94	303	204	1142	191	1219	90	335	262	1176	99	1368	69	249	168	1384	74	1393	63	136	104	1310	381	1190	270	433	321	1768	0	3.3976	-0.655364	1.21963	0.70916	3.50834	0.748581	3.41048	0.323381	1.09118	0.69916	3.806	6.30644e-43	4.94741	4.58997e-44
ENSMUSG00000033022	Cdo1	236	31	736	74	143	12	261	31	379	78	105	18	141	19	591	45	78	18	170	19	455	67	154	16	352	51	294	371	217	20	0	-2.73924	1.43901	-1.59744	-0.89715	-3.39783	0.305711	-2.45565	0.847698	0.0609429	-0.130625	-3.24807	8.92101e-43	3.08645	6.54696e-44
ENSMUSG00000085715	Tsix	10995	4655	8636	5624	6888	3178	6759	3543	6165	5015	5259	2975	6845	3553	7921	4501	5973	2881	28	5	49	89	117	5	656	1	2	43	1	7	0	-0.829557	-0.0880571	-0.598945	-0.366334	-1.11547	-4.58031	-11.1835	-8.28665	-6.892	-7.00685	-10.0828	1.01422e-42	7.41631	7.46953e-44
ENSMUSG00000032554	Trf	166	902	148	243	196	2005	120	692	144	120	127	1537	157	999	110	286	232	2892	128	486	96	153	149	1813	506	1267	450	434	397	2883	0	2.78094	-0.108153	0.658237	0.399802	4.18428	1.10781	2.70893	0.915924	1.01749	0.941971	4.2935	1.2796e-42	5.18837	9.47937e-44
ENSMUSG00000059668	Krt4	42	2	63	7	50	2	58	3	116	5	51	17	26	0	18	7	18	1	291	3	425	206	335	73	206	3	360	92	333	28	0	-4.33231	0.692034	-2.60378	-0.0139297	-2.31029	2.57895	-3.59696	3.25074	1.88454	3.05914	0.580047	2.53534e-42	2.25534	1.90452e-43
ENSMUSG00000097770	Gm26776	142	12	596	35	67	5	221	17	306	50	53	6	100	4	638	20	31	8	87	11	177	49	73	6	264	32	266	237	110	11	0	-3.56615	1.75025	-2.04407	-1.54528	-4.25936	0.191797	-2.69539	0.550336	-0.0911491	-0.68941	-3.86205	1.27818e-41	2.57967	9.99978e-43
ENSMUSG00000027698	Nceh1	598	97	1161	255	312	83	582	60	902	204	304	48	457	68	1119	179	240	67	1407	137	2298	917	1243	201	613	119	692	416	459	82	0	-2.6258	0.984336	-1.26021	-0.863144	-2.71696	0.910467	-1.92891	1.48613	0.350215	0.730177	-1.63044	1.64851e-41	4.6477	1.29826e-42
ENSMUSG00000060615	Ang4	263	42	436	57	104	26	206	18	324	87	104	32	177	34	306	50	122	27	358	38	395	908	830	86	247	76	299	293	228	71	0	-2.53989	0.750432	-1.63567	-0.893317	-2.59353	0.509871	-1.76747	0.72037	1.54705	1.38999	-1.14398	2.11184e-41	3.3742	1.67412e-42
ENSMUSG00000000416	Cttnbp2	231	29	362	79	118	15	364	36	309	129	163	23	258	34	446	56	120	21	144	26	165	71	80	11	231	59	215	192	157	11	0	-2.87436	0.411936	-1.59814	-1.01747	-3.52263	-0.590158	-2.59467	-0.552461	-1.08507	-1.20258	-4.37253	2.18213e-41	2.77992	1.73361e-42
ENSMUSG00000042155	Klhl23	155	14	199	84	121	7	172	30	155	86	99	15	254	35	298	85	154	7	238	51	197	156	146	9	211	85	138	240	152	17	0	-2.64797	0.186261	-1.08799	-0.562456	-3.98459	0.227643	-1.36038	-0.179976	0.0678409	-0.308577	-3.58316	2.22395e-41	2.58623	1.76877e-42
ENSMUSG00000036422	Pcdh8	275	12	1282	47	128	0	622	12	664	83	201	1	272	9	1562	8	87	3	290	7	317	89	107	0	965	42	839	895	356	3	0	-4.90256	1.59984	-2.996	-1.42178	-7.75884	0.691299	-3.85539	0.595956	0.34584	-0.701201	-7.6215	2.30533e-41	3.88474	1.84346e-42
ENSMUSG00000054150	Syne3	29	158	39	123	89	361	47	294	34	72	35	311	58	218	52	196	140	363	16	70	11	53	39	126	23	100	19	46	28	150	0	2.54296	-0.0776032	1.64925	1.04996	3.26966	-1.17935	1.0754	-1.53809	0.193452	-0.339883	1.92769	1.25086e-40	2.58256	1.05005e-41
ENSMUSG00000029700	Slc13a1	418	1919	400	644	445	4814	500	2167	229	417	295	3792	157	2066	144	317	241	4961	339	1486	238	700	548	5537	1322	2495	1404	1453	1299	6602	0	2.74771	-0.448494	0.454924	-0.0608921	3.98489	1.21913	2.62246	1.22604	1.61924	1.42345	4.38867	1.30784e-40	6.43908	1.10354e-41
ENSMUSG00000024039	Cbs	205	14	351	32	98	3	321	22	292	53	106	8	299	12	647	32	96	4	117	6	218	55	121	7	301	56	290	226	186	9	0	-3.86622	0.663044	-2.7189	-1.38791	-5.42743	-0.389542	-3.01633	-0.0863384	-0.948717	-0.778515	-4.78047	1.91773e-40	2.78125	1.63808e-41
ENSMUSG00000056035	Cyp3a11	2156	12643	1443	2831	2288	22237	2076	13342	1292	1860	1480	23301	953	11018	867	1793	1333	20504	842	5712	1176	1853	3099	26131	7262	12026	6266	4171	4806	27713	0	3.0683	-0.492468	0.422409	0.0484687	3.99971	1.23317	2.50469	1.13718	0.833027	1.25895	4.26999	4.27154e-40	8.68881	3.70779e-41
ENSMUSG00000071356	Reg3b	477	6123	563	357	332	6591	317	4243	224	157	161	7296	159	2330	247	229	203	6047	598	355	1393	660	568	2344	1553	4565	843	1226	896	7242	0	3.97578	0.140607	-0.254984	-0.378834	4.71676	1.77069	3.0784	1.84969	1.60653	1.27124	4.21575	1.23157e-39	6.74416	1.08821e-40
ENSMUSG00000003053	Cyp2c29	255	1637	150	215	205	2486	361	2089	217	225	170	2365	120	809	121	162	206	1909	244	784	194	334	380	2039	1392	2643	656	706	428	5405	0	2.85445	-0.554073	-0.192496	-0.26786	3.52678	1.74078	2.93934	0.82204	1.11476	0.789145	4.22121	2.38143e-39	5.71758	2.14132e-40
ENSMUSG00000035829	Ppp1r26	174	20	293	155	181	28	224	32	226	143	164	13	317	38	498	158	188	18	285	29	181	170	141	17	122	67	169	214	167	16	0	-2.75937	0.526179	-0.549333	-0.352763	-3.26581	-0.208411	-2.16607	-0.416862	-0.272495	-0.562953	-3.53811	1.06783e-38	2.88249	9.84195e-40
ENSMUSG00000022018	Rgcc	332	11	1146	65	167	43	373	16	405	65	169	10	240	15	1341	20	148	11	252	13	376	121	179	14	656	40	593	1071	442	5	0	-4.25149	1.62653	-2.56156	-0.892483	-3.54343	0.535462	-3.42495	0.651321	0.932785	0.0358012	-4.72124	1.19518e-38	3.75241	1.10364e-39
ENSMUSG00000041653	Pnpla3	57	183	70	70	65	525	81	256	57	48	37	284	20	193	24	28	22	487	18	66	26	49	42	162	48	78	24	50	25	199	0	2.22678	-0.0326672	-0.0190954	-0.279717	3.36051	-0.662628	0.605707	-1.0399	-0.0434796	-0.571089	2.08027	3.8221e-38	2.59509	3.62529e-39
ENSMUSG00000056973	Ces1d	124	716	139	222	147	1217	130	764	99	145	82	1024	77	720	103	156	123	1379	48	515	55	102	75	1094	314	647	269	341	216	2054	0	2.96266	0.0693145	0.759357	0.161667	3.77619	0.717747	2.54991	0.583562	1.02936	0.453974	4.13507	9.34168e-38	4.58444	9.02234e-39
ENSMUSG00000040998	Npnt	276	45	238	87	220	21	274	36	381	96	247	51	262	27	289	42	115	14	898	75	1196	583	907	206	420	66	637	201	529	62	0	-2.67278	0.19743	-1.75675	-0.410636	-2.90699	1.3046	-1.77807	1.79033	0.599587	1.48843	-0.696122	2.01643e-37	3.81096	1.97892e-38
ENSMUSG00000037033	Clca3b	19770	3809	30410	9058	14066	1264	22411	3354	27580	9264	12185	1247	11746	2066	23846	1896	5420	645	16873	3343	22395	9614	11093	994	18466	4986	13929	17479	10577	785	0	-2.31198	0.631866	-1.32733	-0.698785	-3.76421	-0.00952638	-1.95879	0.0466135	-0.373604	-0.656969	-4.02619	2.43416e-37	9.06296	2.39729e-38
ENSMUSG00000025726	Slc28a1	21	230	24	32	22	709	15	221	14	17	16	420	2	100	6	7	6	395	22	70	23	40	28	457	112	259	66	121	82	822	0	4.08141	0.240769	0.649567	0.280933	5.64472	2.39929	3.82332	1.83521	2.68468	2.16497	5.94846	3.55356e-37	3.01761	3.52434e-38
ENSMUSG00000054136	Adm2	154	28	121	223	200	19	152	16	110	224	172	11	231	33	143	280	270	17	73	20	25	75	207	6	23	14	86	108	132	8	0	-2.56537	-0.496534	0.538835	0.330774	-3.17946	-1.87457	-3.22527	-1.65868	-0.929359	-0.000340203	-4.35026	3.65431e-37	2.42288	3.62743e-38
ENSMUSG00000023972	Ptk7	453	53	1023	257	325	26	298	44	313	139	155	16	474	34	966	181	258	21	1526	164	1849	913	986	71	567	124	362	542	349	34	0	-2.98765	0.923151	-0.984676	-0.65803	-3.94601	1.38097	-1.33806	1.46921	0.889915	0.798672	-2.64238	1.40238e-36	4.35252	1.41535e-37
ENSMUSG00000028262	Clca3a2	1737	233	2647	474	727	84	1730	212	1819	532	664	92	579	110	1412	121	280	50	920	141	1057	475	476	75	903	168	711	803	436	41	0	-2.62894	0.567975	-1.75335	-1.20503	-3.82925	-0.547536	-2.96763	-0.576231	-1.04	-1.48864	-4.22198	1.61707e-36	4.99875	1.63596e-37
ENSMUSG00000028836	Slc30a2	68	370	77	77	45	288	139	741	69	68	57	592	48	228	63	46	37	204	34	229	29	41	23	233	110	347	42	94	35	378	0	2.61708	-0.259196	-0.321662	-0.803687	2.41204	-0.233183	1.90756	-1.2278	-0.302448	-1.48326	2.14527	1.65968e-36	3.12213	1.68194e-37
ENSMUSG00000087060	Eldr	256	58	208	71	123	8	198	44	162	143	145	16	212	48	236	103	134	7	195	42	155	162	103	9	201	107	190	266	156	17	0	-1.91427	-0.111189	-0.969874	-0.654019	-4.08345	-0.148911	-1.42988	-0.332395	-0.0156131	-0.711201	-3.77737	4.48983e-36	2.65171	4.65497e-37
ENSMUSG00000086503	Xist	78523	35759	65891	42680	49776	25090	49351	26726	45046	36782	37591	20594	47054	25646	59091	33107	42560	21884	188	38	401	587	781	49	4264	12	17	338	9	22	0	-0.752386	-0.015036	-0.534751	-0.354401	-1.04234	-4.70848	-10.9994	-8.08814	-6.91828	-7.09539	-10.36	4.9157e-36	10.2895	5.10075e-37
ENSMUSG00000034684	Sema3f	143	12	296	58	105	15	132	8	172	44	66	7	139	18	274	61	109	8	256	24	346	177	240	23	133	30	133	158	86	11	0	-3.20274	0.86215	-1.23992	-0.490121	-3.44366	0.515132	-2.19365	0.82634	0.32738	0.32834	-2.70096	6.04584e-36	2.45253	6.31006e-37
ENSMUSG00000052105	Mtcl1	128	23	291	39	97	42	137	18	245	46	95	26	101	23	387	43	82	37	538	29	843	333	589	98	209	40	282	113	178	49	0	-2.27725	1.35743	-1.41232	-0.345166	-1.47102	1.63584	-1.66556	2.23556	0.935064	1.74258	-0.416724	7.36298e-36	3.10117	7.71663e-37
ENSMUSG00000085314	Gm14866	28	149	37	72	54	408	24	206	31	31	19	278	16	91	13	64	53	364	49	136	40	106	81	322	30	107	25	53	27	251	0	2.9378	0.284213	1.39604	0.960428	4.26926	0.817505	2.57979	0.549389	1.86379	1.33643	3.96309	7.51805e-36	2.53863	7.88566e-37
ENSMUSG00000070348	Ccnd1	1835	420	2586	1068	2135	226	2505	758	2819	1271	2110	374	1546	368	1934	412	1026	191	5849	587	9006	4136	7720	805	3234	1009	3640	2956	3397	405	0	-1.70108	0.351076	-1.00755	-0.090607	-2.56852	1.23027	-1.15077	1.71908	0.905939	1.58782	-1.3837	2.57884e-35	6.76117	2.76296e-36
ENSMUSG00000038295	Atg9b	1817	83	2376	325	1018	128	1197	54	2194	258	662	58	500	36	1119	93	329	72	3872	97	4344	3026	4651	441	1312	151	1946	935	1397	153	0	-4.10097	0.732585	-2.28282	-0.73463	-3.43164	1.17344	-3.0846	1.46032	0.829261	1.46391	-1.65803	7.36781e-35	5.81951	8.09152e-36
ENSMUSG00000049350	Zg16	1347	7087	625	2524	1786	4854	490	2698	532	1656	1410	3059	824	4998	313	3157	2370	6439	563	6552	899	3365	2887	9445	1076	5189	1523	1095	1375	7971	0	2.71506	-0.820775	1.57326	1.143	2.75975	-0.10019	2.89364	0.482955	1.40037	1.35302	3.60817	1.49192e-34	7.3093	1.65654e-35
ENSMUSG00000015647	Lama5	7512	639	8600	1779	3886	757	5096	286	7866	1592	3174	493	4998	383	8384	1075	2448	425	14938	646	18716	10366	17668	2324	4782	877	6486	2647	4594	903	0	-3.51064	0.526981	-1.88763	-0.816348	-3.06158	0.77439	-2.7916	1.13603	0.221021	1.01886	-1.54444	1.46633e-33	7.87784	1.7233e-34
ENSMUSG00000017607	Tns4	164	53	284	117	217	53	226	86	317	92	146	50	254	64	431	115	250	36	932	105	2245	764	1765	188	469	125	495	417	380	54	0	-1.43775	0.705176	-0.890214	0.000884225	-1.88307	1.72448	-0.746632	2.70324	1.51516	2.41352	-0.510599	2.18963e-33	4.16946	2.5923e-34
ENSMUSG00000022037	Clu	1535	366	1768	434	802	680	1259	130	1356	210	536	337	1005	78	1961	151	493	234	2718	376	5285	2093	4374	3300	3324	786	3516	1821	2985	1139	0	-2.48137	0.445727	-2.16056	-0.980845	-1.26818	1.26945	-0.978519	1.82939	0.678164	1.61902	1.12824	5.65057e-33	6.22482	6.81198e-34
ENSMUSG00000046213	Cym	204	8	529	23	44	5	222	15	216	41	50	11	115	2	557	5	22	8	61	7	69	13	16	6	167	10	65	77	45	9	0	-4.18618	1.28247	-2.87576	-2.14729	-4.15033	-0.652249	-4.23355	-1.39514	-1.97997	-2.50173	-4.26208	8.83422e-33	2.11971	1.07112e-33
ENSMUSG00000010122	Slc47a1	25	160	40	33	33	420	33	194	24	22	17	381	24	189	18	50	40	529	16	31	13	26	42	277	81	187	63	75	50	398	0	2.95	0.0252099	0.461845	0.207052	4.33754	0.828772	2.11892	0.501918	0.909075	0.81605	3.92284	1.56778e-32	2.68691	1.9253e-33
ENSMUSG00000029283	Cdc7	538	103	276	151	260	13	405	101	361	237	314	29	381	105	300	88	155	34	357	117	428	305	253	50	661	277	531	493	502	62	0	-1.86537	-0.463725	-1.38131	-0.789005	-3.79214	0.217735	-1.01929	0.151473	-0.107555	-0.163894	-2.66875	1.71245e-32	3.69836	2.1074e-33
ENSMUSG00000103579	Gm37113	60	163	21	47	51	250	35	157	24	44	37	244	17	155	16	63	57	234	17	101	22	44	56	324	76	240	70	57	89	371	0	2.31557	-0.836188	0.565754	0.448511	3.02661	0.325772	2.33291	0.333501	0.479235	1.02275	3.5237	1.98496e-32	2.51429	2.45307e-33
ENSMUSG00000022587	Ly6e	100	16	177	63	134	14	108	12	155	48	70	15	154	29	241	57	126	30	576	12	1073	504	842	111	218	39	274	186	293	31	0	-2.43124	0.684614	-1.00614	-0.0618491	-2.28928	1.73823	-2.09868	2.5097	1.57756	2.3203	-0.447985	4.76126e-32	3.24421	5.97063e-33
ENSMUSG00000020681	Ace	617	3618	472	569	428	10344	1211	5891	491	564	519	10210	252	4604	170	183	135	11024	224	1458	317	408	405	7400	1786	2869	1734	1584	1526	9262	0	2.98903	-0.839754	-0.571185	-0.875677	4.24939	0.537053	1.78553	0.592844	0.542995	0.527013	3.89103	3.2048e-30	7.22121	4.37661e-31
ENSMUSG00000038143	Stox2	167	12	299	58	113	13	103	4	152	18	67	4	255	14	459	44	123	9	74	1	152	52	93	11	139	17	222	99	144	9	0	-3.88102	0.808027	-2.02308	-0.719065	-3.99124	-0.705843	-4.12869	0.125226	-1.17819	-0.498413	-3.80653	3.68115e-30	2.2821	5.03669e-31
ENSMUSG00000017868	Sgk2	50	96	24	36	45	374	19	80	20	22	14	151	15	64	11	13	12	313	22	73	33	62	76	329	63	105	79	63	72	269	0	1.74811	-0.571909	-0.142409	-0.168859	3.64502	0.612796	1.81974	1.03112	1.20485	1.4752	3.72461	4.83809e-30	2.25568	6.64478e-31
ENSMUSG00000098132	Rassf10	181	0	295	83	145	4	166	6	149	79	76	1	108	5	254	18	54	2	206	3	260	149	228	2	110	17	90	91	64	4	0	-5.10095	0.637452	-1.24614	-0.655936	-5.6288	0.0805132	-3.76783	0.239169	-0.28079	0.0382396	-5.3035	5.40884e-30	2.24739	7.45207e-31
ENSMUSG00000026483	Fam129a	189	37	188	886	466	58	130	38	93	520	138	21	309	34	221	977	331	39	104	52	101	164	843	38	58	57	44	127	122	32	0	-2.29246	-0.306652	2.0277	0.644685	-2.08073	-1.3496	-1.78333	-1.49765	-0.474479	1.30211	-2.26877	8.10387e-30	3.43204	1.12564e-30
ENSMUSG00000032827	Ppp1r9a	154	12	315	70	106	2	288	23	324	126	151	7	445	28	1004	212	313	13	353	13	392	268	267	7	184	71	274	291	227	17	0	-3.58549	0.903312	-1.01358	-0.56332	-4.99516	-0.122369	-2.68341	0.198592	-0.0407277	-0.188449	-4.31263	1.23072e-29	3.28912	1.73184e-30
ENSMUSG00000031563	Wwc2	403	46	418	168	286	91	325	28	566	155	257	85	332	36	458	137	204	95	1115	49	1206	765	1056	220	365	101	505	197	428	110	0	-3.02949	0.478875	-1.10396	-0.432731	-1.63921	1.09073	-2.08804	1.30775	0.515413	1.15822	-0.783363	3.8407e-29	4.07789	5.56411e-30
ENSMUSG00000019989	Enpp3	52	285	65	175	106	575	50	187	29	89	44	242	30	227	20	191	127	759	58	287	59	182	216	1279	316	987	290	343	335	1719	0	2.6365	-0.186778	1.88918	1.14281	3.89961	2.08938	3.98819	2.01468	2.60757	2.70781	5.3918	5.2676e-29	4.07542	7.66777e-30
ENSMUSG00000024352	Spata24	201	44	197	64	99	12	181	44	159	78	82	14	136	28	241	62	87	15	116	35	153	93	100	5	213	74	188	224	147	15	0	-1.92231	0.229553	-1.24284	-0.876492	-3.3221	-0.0580367	-1.51452	0.013206	-0.0925464	-0.416742	-3.79151	5.4011e-29	2.37577	7.86677e-30
ENSMUSG00000032769	Trpa1	35	214	8	157	66	319	14	171	15	105	46	178	69	262	12	288	198	334	7	60	3	25	7	73	15	163	12	27	26	176	0	2.68123	-1.70835	2.32684	1.46895	3.13717	-1.8157	1.63864	-2.3417	-0.551575	-1.19307	1.95716	5.94818e-29	2.48192	8.70478e-30
ENSMUSG00000024659	Anxa1	371	57	432	168	273	133	260	40	486	61	191	59	167	23	576	52	132	60	1171	89	2740	874	1665	470	843	86	828	257	633	91	0	-2.4911	0.93585	-1.40745	-0.348607	-1.3276	1.94091	-1.44064	2.77957	1.15862	2.20145	0.400062	1.08757e-28	4.45443	1.61606e-29
ENSMUSG00000029630	Cyp3a25	463	2478	299	561	417	6265	405	3689	208	369	261	6077	150	2325	188	334	293	6139	143	1203	115	291	266	5815	1606	3234	1535	1345	1024	9644	0	3.29161	-0.521439	0.412251	0.0057305	4.51112	1.36957	2.85026	1.3128	1.29088	0.979037	4.81432	6.97401e-28	6.72437	1.07432e-28
ENSMUSG00000001095	Slc13a2	16	112	47	67	41	444	45	335	27	44	25	407	9	101	18	49	44	369	74	59	62	114	103	165	68	187	47	104	40	455	0	3.18431	0.416236	1.28549	0.720367	4.4411	1.6138	2.52681	1.24789	2.26291	1.69459	4.02031	1.06661e-27	2.74706	1.65323e-28
ENSMUSG00000105900	Gm43240	327	35	506	99	148	17	354	40	402	118	130	16	106	25	264	22	58	9	183	29	221	92	87	18	187	35	159	165	76	9	0	-2.73897	0.605921	-1.62799	-1.15653	-3.8871	-0.486639	-2.87356	-0.432452	-0.992474	-1.60917	-3.95583	1.26601e-27	2.70397	1.96776e-28
ENSMUSG00000085297	Gm11651	60	530	70	73	74	1587	194	925	72	79	90	1639	31	772	21	28	19	1734	33	220	53	53	63	1182	309	470	253	248	251	1482	0	3.18858	-0.769854	-0.573575	-0.573319	4.44271	0.846472	1.99973	0.713188	0.679644	0.771079	4.11012	2.67517e-27	4.55016	4.20896e-28
ENSMUSG00000031725	Ces1f	523	4448	330	1320	702	5932	786	6027	260	1374	876	6009	377	4636	207	566	463	6377	156	3147	107	313	214	4047	1390	4675	881	1495	1026	7627	0	3.39233	-1.0527	1.04224	0.34534	3.76686	0.461303	2.94839	-0.157712	0.703735	0.188574	3.67704	7.12667e-27	6.9223	1.14039e-27
ENSMUSG00000050520	Cldn8	337	55	331	533	490	29	302	63	267	388	365	35	544	41	419	1104	766	30	615	69	266	796	238	12	163	126	251	237	271	58	0	-2.66272	-0.195948	0.886339	0.52873	-3.32408	0.00381801	-1.8689	-0.579669	0.455698	-0.56335	-3.19481	2.38544e-26	3.93162	3.91209e-27
ENSMUSG00000029168	Dpysl5	111	46	329	107	122	16	247	55	218	105	117	16	152	62	334	102	135	28	136	38	118	82	65	7	144	70	92	257	92	15	0	-1.41683	0.807747	-0.601578	-0.376512	-2.759	-0.267604	-1.50693	-0.666275	0.0188016	-1.05003	-3.63564	3.59607e-26	2.51415	5.94728e-27
ENSMUSG00000031503	Col4a2	96	53	153	48	159	75	165	18	173	21	117	63	37	15	54	11	39	21	455	56	1505	404	1102	663	457	117	573	248	703	144	0	-1.54818	0.388854	-1.80032	0.146665	-0.573748	2.21215	-0.055471	3.41622	1.76845	3.26146	2.34061	4.8259e-26	3.70172	8.02299e-27
ENSMUSG00000031075	Ano1	367	87	300	113	340	57	245	60	402	99	253	79	226	58	178	47	156	41	1617	102	1986	1223	2415	466	501	83	684	234	643	118	0	-1.79273	0.112044	-1.59748	-0.090558	-1.91115	1.94836	-1.4283	2.29007	1.45822	2.54723	0.385315	5.25315e-26	4.45026	8.74691e-27
ENSMUSG00000037188	Grhl3	172	10	207	58	87	129	159	16	229	52	93	27	190	2	376	22	82	38	211	12	340	129	170	49	302	12	274	112	183	10	0	-3.97055	0.664666	-1.88526	-0.918689	-1.09008	0.574499	-3.68381	0.851984	-0.478481	0.0935208	-2.23519	1.82746e-25	2.64647	3.11562e-26
ENSMUSG00000029484	Anxa3	904	95	819	375	554	146	472	44	729	208	382	69	533	48	931	130	356	122	1839	114	2312	1370	3110	499	794	93	974	321	828	137	0	-3.10851	0.40589	-1.32394	-0.489321	-2.1699	1.07363	-2.45303	1.40279	0.484126	1.72551	-0.678782	6.76224e-25	4.99073	1.17571e-25
ENSMUSG00000072844	G530011O06Rik	346	59	271	66	132	25	391	87	372	162	243	35	438	124	491	120	244	56	113	28	128	73	72	14	75	15	27	23	23	8	0	-1.89424	-0.0233723	-1.65532	-0.850479	-3.01525	-2.03992	-4.01235	-2.30458	-2.96141	-2.95274	-4.83038	1.1288e-24	2.82864	1.98798e-25
ENSMUSG00000057074	Ces1g	148	617	127	187	127	1292	170	797	87	172	136	886	123	367	95	94	92	957	27	214	20	45	23	372	149	617	102	197	134	1159	0	2.24382	-0.487783	0.132544	-0.241816	3.15687	-0.735059	1.63634	-1.23795	-0.25999	-0.857197	2.67666	1.3322e-24	4.12282	2.35426e-25
ENSMUSG00000033213	AA467197	35	123	64	55	55	211	20	44	17	39	22	101	23	79	12	39	39	204	46	176	59	127	85	261	74	196	91	230	105	476	0	1.89142	0.272744	0.867534	0.643577	3.04826	1.216	2.9906	1.55558	2.80921	1.93398	4.12179	1.55674e-23	2.47786	2.91138e-24
ENSMUSG00000025185	Loxl4	79	51	56	35	46	36	50	32	72	22	61	43	44	32	36	20	30	26	217	38	1215	189	1021	275	114	64	209	58	134	54	0	-0.350405	-0.0370935	-1.06398	-0.262942	-0.388831	1.5417	-0.0260788	3.65755	1.16632	3.42326	1.83303	1.18778e-22	2.88602	2.30566e-23
ENSMUSG00000035299	Mid1	1548	395	1255	488	742	199	2075	530	2098	1141	1382	285	2093	644	2205	639	1168	323	780	221	827	517	510	118	416	136	193	239	153	70	0	-1.63847	-0.00899405	-1.23837	-0.723609	-2.50142	-1.65289	-3.24852	-1.87092	-2.2741	-2.43294	-4.029	4.65989e-22	5.26808	9.31979e-23
ENSMUSG00000048612	Myof	679	265	662	369	653	249	535	114	755	260	508	172	367	177	554	267	411	221	4275	452	5726	3340	6767	1562	998	294	1446	597	1201	328	0	-1.26787	0.353425	-0.717771	0.0643429	-0.970308	2.35012	-0.328964	2.80011	1.97736	3.01752	1.16492	6.19564e-21	5.82857	1.2965e-21
ENSMUSG00000031502	Col4a1	98	46	165	51	159	55	160	16	160	9	77	46	26	3	57	14	34	16	357	50	1196	345	823	723	445	109	512	232	752	192	0	-1.8776	0.463344	-1.8392	-0.00621359	-0.945503	2.09485	-0.108017	3.20312	1.66031	3.12823	2.59041	7.93361e-21	3.54642	1.66568e-21
ENSMUSG00000036500	Akp3	2553	5010	1576	659	823	6915	2584	2973	4042	1833	2885	8588	1052	8121	404	681	785	9092	7382	7286	14266	6169	12244	20822	11759	8147	17774	7327	11494	15959	0	1.61241	0.0194603	-0.869407	-0.389684	2.31735	2.22706	2.06119	2.98906	1.75373	2.59903	3.468	1.52976e-20	8.45304	3.25412e-21
ENSMUSG00000025082	Vwa2	171	35	619	21	69	17	332	43	402	45	88	19	127	20	793	9	32	6	68	20	168	13	48	9	341	34	300	257	126	15	0	-2.45034	1.54356	-2.97643	-1.66726	-3.56821	-0.0353339	-2.8065	0.184513	-0.629432	-1.21583	-3.81502	1.80571e-20	2.80157	3.85677e-21
ENSMUSG00000021509	Slc25a48	250	68	219	15	79	10	263	31	444	44	180	58	139	28	148	6	31	8	199	24	1113	101	450	91	548	41	588	94	340	34	0	-2.11728	0.362494	-3.23011	-1.09817	-2.7681	0.789508	-2.58725	1.99999	-1.10709	0.939463	-1.47919	2.69371e-20	3.22123	5.80471e-21
ENSMUSG00000106022	Gm42929	208	40	269	33	69	7	154	20	170	40	81	15	136	26	225	16	45	9	74	13	133	29	63	13	208	50	175	126	115	10	0	-2.29165	0.439275	-2.3843	-1.27871	-3.66451	-0.225781	-2.25403	-0.0761441	-1.07424	-0.835032	-3.5281	4.60304e-20	2.10553	1.00347e-20
ENSMUSG00000063011	Msln	1692	292	2185	503	1252	307	733	52	1288	88	630	333	323	51	245	119	349	112	4960	327	8297	5839	13851	4250	2595	467	4238	1661	3678	1325	0	-2.54359	0.472451	-1.85164	-0.22709	-1.53195	2.07078	-1.0483	2.81197	2.10843	3.35761	1.92984	1.90045e-19	6.69006	4.24331e-20
ENSMUSG00000025665	Rps6ka6	174	31	271	138	166	5	210	40	205	108	132	15	235	43	364	88	138	9	113	16	130	66	69	7	210	81	215	289	224	19	0	-2.20977	0.460766	-0.793439	-0.434666	-4.07709	-0.343988	-1.95427	-0.229475	-0.197792	-0.442182	-3.67738	3.72256e-19	2.66005	8.43416e-20
ENSMUSG00000104841	Gm17743	269	38	326	28	95	13	272	35	296	81	122	17	81	15	213	8	37	4	121	16	178	55	60	7	144	36	134	84	66	5	0	-2.58034	0.457635	-2.31859	-1.22003	-3.84885	-0.629334	-2.84271	-0.377089	-1.5352	-1.64424	-4.77428	3.75065e-19	2.25252	8.50103e-20
ENSMUSG00000021367	Edn1	183	20	327	58	81	72	205	19	312	50	84	27	93	11	365	27	79	44	393	13	659	246	435	36	106	19	147	62	64	16	0	-3.02337	1.08933	-1.7352	-0.904657	-1.41715	0.663162	-3.16212	1.36184	0.012517	0.737077	-2.30456	1.18695e-17	2.82498	2.89367e-18
ENSMUSG00000086010	Gm15318	37	146	38	41	11	104	7	10	5	7	5	27	10	21	7	14	16	31	57	240	44	107	120	980	185	235	177	146	154	465	0	1.96233	-0.0918271	0.301552	-0.666005	1.91822	2.75348	3.87793	2.64526	2.8504	2.99298	5.63803	1.7256e-17	2.63764	4.23822e-18
ENSMUSG00000037440	Vnn1	511	34	408	237	354	89	247	30	305	126	189	51	193	17	159	56	123	40	968	61	1774	982	2196	237	227	44	406	174	396	96	0	-3.30947	-0.0901594	-1.08638	-0.441132	-2.06389	0.944215	-2.42185	1.81777	0.945141	2.13281	-0.608254	2.31756e-17	4.15244	5.7242e-18
ENSMUSG00000089950	Gm16215	356	35	627	74	158	11	419	16	445	99	139	11	61	10	185	8	20	3	195	13	265	110	133	5	140	27	106	110	61	5	0	-3.52763	0.620931	-2.11826	-1.33001	-4.71315	-0.713855	-3.64471	-0.553254	-1.29209	-1.43415	-5.46046	8.35668e-17	2.66749	2.12045e-17
ENSMUSG00000018822	Sfrp5	50	138	70	17	24	49	108	257	90	48	41	76	25	112	35	6	10	34	71	1451	68	27	28	659	327	562	103	322	100	127	0	1.69454	0.129356	-1.27608	-1.21503	0.123476	1.70708	4.21715	0.514938	1.52397	0.119328	3.00444	8.64984e-17	3.15208	2.19633e-17
ENSMUSG00000028088	Fmo5	40	152	44	55	42	480	127	505	44	78	87	615	208	2335	193	283	275	5703	82	334	78	123	104	730	181	426	96	176	117	874	0	3.21057	-0.406195	0.263164	0.18347	4.48724	0.0768979	1.75122	-0.497183	0.291224	-0.113429	2.98073	2.0841e-16	4.75555	5.37844e-17
ENSMUSG00000060613	Cyp2c70	117	628	60	270	174	632	254	853	70	358	256	600	179	896	64	345	257	771	31	1442	45	97	73	1126	324	911	263	494	397	1074	0	2.33635	-1.473	0.921081	0.391897	2.18649	-0.0475254	2.84634	-0.225081	0.703704	0.401644	2.88923	4.20266e-16	4.54734	1.10568e-16
ENSMUSG00000024032	Tff1	32	144	36	40	10	101	4	7	5	5	4	27	9	15	5	13	14	27	55	240	43	105	121	979	180	220	172	142	151	458	0	2.13299	0.0507278	0.467391	-0.594926	2.11644	2.97248	4.0944	2.86696	3.07733	3.24428	5.89151	1.04832e-15	2.60417	2.81519e-16
ENSMUSG00000045763	Basp1	74	19	121	41	109	59	46	8	106	12	65	34	51	12	124	18	52	30	368	28	586	312	508	183	152	57	162	58	121	46	0	-1.88502	1.06433	-1.16366	0.472835	-0.142645	2.21089	-0.275431	2.74486	1.77145	2.55732	1.32535	2.90526e-15	2.59329	8.00047e-16
ENSMUSG00000022598	Psca	93	76	52	29	35	35	43	12	42	14	26	51	13	7	17	10	7	22	204	71	317	250	333	520	253	85	280	80	207	100	0	-0.39335	-0.384841	-1.38392	-1.05408	-0.129338	2.2186	0.81075	2.62105	1.8022	2.52595	2.96569	1.53486e-13	2.50723	4.60257e-14
ENSMUSG00000074445	Sprr2a3	7	9	23	22	26	19	77	11	32	157	93	23	17	12	8	26	32	30	116	133	143	201	167	82	128	118	179	532	328	205	0	-1.4245	-0.641673	1.09981	0.644033	-0.168813	1.86226	2.04945	2.27785	3.46086	2.92733	2.38054	1.89389e-13	2.33318	5.70871e-14
ENSMUSG00000028716	Pdzk1ip1	96	22	154	70	68	16	102	16	111	48	54	16	95	6	120	65	65	28	243	60	433	233	293	96	98	17	140	74	136	26	0	-2.49058	0.418661	-0.576208	-0.574462	-1.95839	0.824855	-1.16154	1.58264	0.717677	1.21861	-0.360637	4.43392e-13	2.34222	1.36107e-13
ENSMUSG00000087263	Gm15726	586	136	469	204	315	72	937	242	976	525	560	140	851	292	930	254	482	139	307	89	346	201	204	41	123	23	56	64	33	19	0	-1.60061	0.0343109	-1.17862	-0.734959	-2.43543	-1.85916	-3.63851	-1.94645	-2.51285	-2.64287	-4.40445	8.46873e-13	3.99458	2.64946e-13
ENSMUSG00000021403	Serpinb9b	104	131	69	33	43	96	69	40	68	10	43	70	24	25	29	14	28	59	244	104	479	235	644	456	226	147	177	87	174	90	0	0.240301	-0.207389	-1.68055	-0.712424	0.524296	1.8574	1.08866	2.35378	1.36049	2.73325	2.37818	9.51945e-13	2.79527	2.98724e-13
ENSMUSG00000031621	Isx	111	121	53	33	30	192	50	25	50	14	41	99	22	37	16	9	8	113	502	381	507	161	174	1126	138	56	193	50	129	136	0	0.249645	-0.57754	-1.60242	-1.1342	1.47643	2.4192	2.03367	2.5553	0.861814	1.39362	3.6969	1.0389e-12	3.02019	3.26279e-13
ENSMUSG00000035226	Rims4	239	1578	248	543	453	947	712	2409	351	918	744	1130	306	1754	206	302	266	917	63	1616	17	57	48	583	349	1101	174	474	287	581	0	2.41607	-0.608354	0.57542	0.285219	1.57515	-1.0232	1.85994	-2.1063	-0.647844	-1.27977	0.778103	2.29762e-11	5.10394	7.80056e-12
ENSMUSG00000086695	Gm15247	481	138	363	132	238	54	647	200	658	380	433	114	598	205	631	189	338	107	234	70	260	169	162	34	95	18	35	43	30	10	0	-1.44121	-0.0298601	-1.20512	-0.702232	-2.3266	-1.78473	-3.52536	-1.93198	-2.37099	-2.48711	-4.38671	7.70734e-11	3.55659	2.6934e-11
ENSMUSG00000061991	Hist1h2af	670	346	626	254	358	26	381	139	301	365	324	53	1441	472	1383	960	1250	117	1247	622	1130	1139	723	106	1267	798	1000	1638	1353	190	0	-1.14895	-0.0987714	-0.544664	-0.28861	-3.34864	0.611035	-0.0747058	0.387429	0.77782	0.380274	-2.18756	6.13192e-09	5.08702	2.39174e-09
ENSMUSG00000026354	Lct	598	432	2091	2942	2625	644	701	1286	1653	1070	1054	1656	1409	735	2524	10623	6098	2162	1179	114	515	1613	1561	412	196	236	292	243	192	312	0	0.0786593	1.23125	2.55369	1.92838	1.03834	-0.36849	-2.22475	-1.13302	0.113091	0.0551	-1.01049	3.3196e-08	6.3237	1.35513e-08
ENSMUSG00000105361	AY036118	33069	94859	16804	23347	8016	5570	7326	9074	87411	32466	30826	8110	1111	902	1486	642	1027	687	1246	653	884	1069	1600	2851	869	742	1121	1306	544	1955	0	1.60162	1.42934	0.536572	0.0199232	-1.18787	-3.68053	-4.14315	-3.74553	-3.4898	-3.58926	-2.20346	7.07389e-07	9.33688	3.16014e-07
ENSMUSG00000063727	Tnfrsf11b	118	14	290	46	83	18	102	6	164	25	41	4	9	1	35	3	4	1	465	11	495	255	398	25	43	7	66	30	27	5	0	-3.17968	1.12621	-1.53454	-0.76925	-2.95645	1.7657	-2.89677	1.91202	0.981287	1.58307	-2.01555	3.61682e-06	2.22908	1.71153e-06
ENSMUSG00000037405	Icam1	214	23	333	115	144	24	111	13	208	88	69	12	47	10	84	18	38	3	373	29	496	297	448	47	74	12	57	29	52	9	0	-2.76392	0.782197	-0.657413	-0.494505	-2.90347	0.880913	-2.40986	1.19371	0.478577	1.11678	-1.8172	5.12811e-06	2.54173	2.45333e-06
ENSMUSG00000021281	Tnfaip2	86	14	185	180	227	45	66	12	267	62	121	50	123	27	155	359	397	35	390	22	443	469	692	54	32	12	62	31	53	15	0	-2.13949	1.17844	1.24173	1.51274	-0.752338	1.23008	-2.25392	1.49194	1.52674	2.12352	-1.08988	5.24239e-06	2.98101	2.51027e-06
ENSMUSG00000098973	Mir6236	1823	2966	687	1188	766	506	647	713	3009	1292	1288	679	68	62	97	62	73	73	66	51	59	64	100	108	70	59	121	117	52	126	0	0.817916	0.655683	0.0944655	-0.179788	-0.671479	-3.61076	-3.77573	-3.19209	-3.18006	-3.38233	-2.53818	6.91679e-06	4.86184	3.33778e-06
ENSMUSG00000027875	Hmgcs2	117	103	455	339	410	41	236	163	245	167	142	54	401	171	633	2516	2670	136	367	86	759	788	1228	24	436	583	281	629	312	88	0	-0.563571	0.834147	2.12599	2.17495	-1.38973	0.685143	0.535056	1.07576	1.54087	1.70404	-1.87185	3.12938e-05	4.60575	1.59109e-05
ENSMUSG00000105109	Gm44297	343	171	339	126	173	18	196	62	159	194	129	19	1161	353	1085	771	1005	93	989	494	905	899	582	77	959	615	769	1317	1057	140	0	-1.3086	-0.0962494	-0.522409	-0.299297	-3.39137	0.793557	0.119433	0.590049	1.00199	0.58991	-2.08515	3.21927e-05	4.6443	1.64098e-05
ENSMUSG00000026981	Il1rn	235	37	245	203	274	173	135	21	136	73	100	43	35	9	76	27	61	29	549	39	397	414	659	153	170	51	166	102	175	54	0	-2.34544	0.205591	-0.323591	0.1748	-0.382686	1.44163	-1.42371	1.09637	1.00962	1.72462	-0.0608615	0.000180485	3.02806	9.83255e-05
ENSMUSG00000042251	Pm20d1	37	35	61	67	51	152	26	63	31	61	34	58	363	1084	404	1053	756	1688	41	41	24	44	26	54	39	57	25	49	32	62	0	1.68632	0.220191	1.59514	1.06102	2.46177	-1.81462	-1.38691	-2.50408	-1.57019	-2.22462	-0.990211	0.000362905	3.53564	0.000203547
ENSMUSG00000026295	Spp2	491	2147	99	29	119	337	296	279	595	294	711	1467	182	1048	37	29	79	279	76	147	388	93	910	877	313	101	766	31	413	142	0	2.08881	-0.333798	-1.37211	-0.0191468	1.43412	-0.722197	-1.21016	0.870523	-2.3091	1.12338	0.983017	0.000475843	4.49995	0.00026994
ENSMUSG00000026185	Igfbp5	3955	15951	405	345	1970	4767	3373	4982	7666	3948	10292	15730	4974	31868	178	383	1721	3437	1058	7625	4499	1140	11531	24667	8627	8538	18990	691	10909	6381	0	2.3324	-0.498527	-1.31228	0.254158	1.28676	0.241769	1.13458	1.54684	-2.10756	1.52451	2.23939	0.000967192	8.6035	0.000565667
